# Supplementary material for: Genome-Wide Epigenetic Characterization of Tissues from Three Germ Layers Isolated from Sheep Fetuses
Source: Front Genet. 2017 Sep 4;8:115. doi: 10.3389/fgene.2017.00115 (PMC5591608; doi:10.3389/fgene.2017.00115)
Supplement: DATA SHEET 4 — Differentially methylated regions (DMRS) for the three germ layers tissues (EC; M; EN) found in different genomic regions: CGIs, genes, 5′ UTRs and 3′ UTRs. Each tissue was compared with other two tissues. For each DMR, Probe position, Feature, Orientation, Distance and FDR were reported. [file Data_Sheet_4.XLSX]

## Sheet: DMRs in CGIs
EC vs others					M vs others					EN vs others
Probe	Feature	Orientation	Distance	FDR	Probe	Feature	Orientation	Distance	FDR	Probe	Feature	Orientation	Distance	FDR
Chr1:98412601-98412700	null	Not found	0	0.0116459	Chr1:19097501-19097600	TMEM53	overlapping	0	0.000883993	Chr1:202501-202600	ATG4B	overlapping	0	0.00567823
Chr1:98520701-98520800	null	Not found	0	0.00228592	Chr1:92129401-92129500	VANGL1	overlapping	0	0.0244723	Chr1:231301-231400	THAP4	overlapping	0	0.00126157
Chr1:98648501-98648600	null	Not found	0	0.00156013	Chr1:110952001-110952100	null	Not found	0	9.69192e-06	Chr1:388401-388500	null	Not found	0	0.0310675
Chr1:103386101-103386200	CHRNB2	overlapping	0	4.21945e-22	Chr1:110952101-110952200	null	Not found	0	1.20495e-05	Chr1:2283501-2283600	null	Not found	0	0.00314301
Chr1:110954301-110954400	null	Not found	0	0.00111724	Chr1:110956501-110956600	null	Not found	0	1.63448e-10	Chr1:22260001-22260100	ENSOARG00000003700	overlapping	0	0.00578183
Chr1:110956301-110956400	null	Not found	0	0.012861	Chr1:110956601-110956700	null	Not found	0	3.80652e-05	Chr1:98634001-98634100	null	Not found	0	4.86008e-05
Chr1:110956501-110956600	null	Not found	0	3.76833e-11	Chr1:110956701-110956800	null	Not found	0	5.11518e-12	Chr1:103386101-103386200	CHRNB2	overlapping	0	3.40082e-27
Chr1:110956901-110957000	null	Not found	0	1.37059e-11	Chr1:110956901-110957000	null	Not found	0	9.15749e-28	Chr1:110952101-110952200	null	Not found	0	2.19199e-10
Chr1:110957101-110957200	null	Not found	0	2.79912e-16	Chr1:110957101-110957200	null	Not found	0	1.2e-43	Chr1:110954301-110954400	null	Not found	0	8.54251e-05
Chr1:110957501-110957600	null	Not found	0	4.25161e-08	Chr1:110957401-110957500	null	Not found	0	3.53647e-15	Chr1:110956301-110956400	null	Not found	0	0.00175892
Chr1:110957601-110957700	null	Not found	0	3.36792e-08	Chr1:110957501-110957600	null	Not found	0	4.82209e-10	Chr1:110956501-110956600	null	Not found	0	7.34564e-10
Chr1:118809901-118810000	ENSOARG00000012639	overlapping	0	1.10759e-19	Chr1:110957601-110957700	null	Not found	0	2.4541e-12	Chr1:110956801-110956900	null	Not found	0	1.45539e-06
Chr1:118810001-118810100	ENSOARG00000012639	overlapping	0	2.61246e-11	Chr1:118810001-118810100	ENSOARG00000012639	overlapping	0	0.00856699	Chr1:110956901-110957000	null	Not found	0	3.73981e-11
Chr1:118810201-118810300	ENSOARG00000012639	overlapping	0	2.6307e-39	Chr1:118810301-118810400	ENSOARG00000012639	overlapping	0	6.48982e-13	Chr1:110957101-110957200	null	Not found	0	1.19678e-14
Chr1:266589501-266589600	DOPEY2	overlapping	0	0.00041816	Chr2:79363301-79363400	null	Not found	0	6.61187e-08	Chr1:110957501-110957600	null	Not found	0	0.00166322
Chr2:70398201-70398300	null	Not found	0	0.0255745	Chr2:89122601-89122700	ENSOARG00000008791	upstream	1606	0.00140037	Chr1:110957601-110957700	null	Not found	0	8.06287e-08
Chr2:89122801-89122900	ENSOARG00000008791	upstream	1806	2.74486e-06	Chr2:89140301-89140400	null	Not found	0	2.37134e-08	Chr1:118809901-118810000	ENSOARG00000012639	overlapping	0	5.15358e-13
Chr2:101998401-101998500	EXTL3	overlapping	0	0.000719236	Chr2:89140501-89140600	null	Not found	0	0.00112769	Chr1:118810201-118810300	ENSOARG00000012639	overlapping	0	1.23953e-26
Chr2:247620701-247620800	null	Not found	0	1.68704e-09	Chr2:89140601-89140700	null	Not found	0	4.5251e-08	Chr1:118810301-118810400	ENSOARG00000012639	overlapping	0	7.0482e-06
Chr3:5906501-5906600	PRDM12	downstream	879	0.0301065	Chr3:480201-480300	PNPLA7	overlapping	0	0.0436175	Chr2:4261701-4261800	BRINP1	overlapping	0	0.0161201
Chr3:100944401-100944500	null	Not found	0	0.0349192	Chr5:5534201-5534300	ANO8	overlapping	0	7.42747e-07	Chr2:70398201-70398300	null	Not found	0	2.14145e-07
Chr3:134983801-134983900	null	Not found	0	0.000538691	Chr5:12128101-12128200	OLFM2	overlapping	0	1.02472e-08	Chr2:79363301-79363400	null	Not found	0	0.0210313
Chr3:214486101-214486200	null	Not found	0	0.0102446	Chr6:78325401-78325500	null	Not found	0	3.15818e-05	Chr2:89140601-89140700	null	Not found	0	0.0496297
Chr3:214486201-214486300	null	Not found	0	0.00205171	Chr6:78325601-78325700	null	Not found	0	2.00897e-10	Chr2:231183701-231183800	null	Not found	0	0.0445816
Chr3:221035001-221035100	null	Not found	0	0.000548571	Chr7:20328601-20328700	null	Not found	0	5.55351e-05	Chr2:247732901-247733000	null	Not found	0	0.0175377
Chr3:224281301-224281400	null	Not found	0	0.000264732	Chr7:20328701-20328800	null	Not found	0	7.07048e-08	Chr3:201195601-201195700	GRIN2B	overlapping	0	0.000207071
Chr4:7962401-7962500	CDK14	overlapping	0	6.1492e-06	Chr8:75022701-75022800	AKAP12	overlapping	0	1.30239e-12	Chr3:223389001-223389100	ENSOARG00000019587	overlapping	0	4.08772e-06
Chr4:117573101-117573200	null	Not found	0	4.14479e-40	Chr9:14701-14800	DUX4	overlapping	0	5.26453e-27	Chr3:224182601-224182700	ENSOARG00000020018	overlapping	0	0.00357231
Chr5:50326601-50326700	PCDH1	overlapping	0	0.0137409	Chr9:14801-14900	DUX4	overlapping	0	1.87041e-19	Chr4:7962401-7962500	CDK14	overlapping	0	3.59787e-06
Chr6:19512301-19512400	GSTCD	overlapping	0	4.37484e-14	Chr9:15101-15200	DUX4	overlapping	0	0	Chr4:107455801-107455900	TPK1	overlapping	0	0.0106353
Chr6:19512401-19512500	GSTCD	overlapping	0	3.84347e-14	Chr9:15301-15400	DUX4	overlapping	0	1.26095e-38	Chr4:117573001-117573100	null	Not found	0	5.91142e-20
Chr6:19512501-19512600	GSTCD	overlapping	0	1.875e-42	Chr9:15401-15500	DUX4	overlapping	0	9.86442e-35	Chr4:117573101-117573200	null	Not found	0	5.6526e-41
Chr6:19512601-19512700	GSTCD	overlapping	0	1.56578e-11	Chr9:266001-266100	null	Not found	0	0.0213487	Chr4:117573201-117573300	null	Not found	0	1.73916e-21
Chr6:78325301-78325400	null	Not found	0	0.00126418	Chr9:268501-268600	null	Not found	0	1.00343e-29	Chr4:118177201-118177300	PTPRN2	overlapping	0	0.0293494
Chr6:78325401-78325500	null	Not found	0	1.27758e-09	Chr9:268701-268800	null	Not found	0	0.00122396	Chr5:5534201-5534300	ANO8	overlapping	0	3.26355e-10
Chr6:115109101-115109200	HTT	overlapping	0	0.0013912	Chr9:268801-268900	null	Not found	0	1.6129e-08	Chr5:5554901-5555000	MRPL34	overlapping	0	6.68994e-05
Chr6:115433901-115434000	FAM193A	overlapping	0	0.0255745	Chr9:268901-269000	null	Not found	0	7.91983e-06	Chr5:14075301-14075400	MCOLN1	upstream	707	0.00552227
Chr6:115444601-115444700	FAM193A	overlapping	0	0.0219745	Chr9:269001-269100	null	Not found	0	1.39111e-08	Chr5:15832501-15832600	null	Not found	0	0.0267326
Chr6:116834801-116834900	null	Not found	0	0.00115036	Chr9:269101-269200	null	Not found	0	1.97335e-17	Chr5:106157501-106157600	MAN2A1	overlapping	0	0.0150152
Chr7:20328501-20328600	null	Not found	0	6.40717e-08	Chr9:269201-269300	null	Not found	0	0	Chr6:19512301-19512400	GSTCD	overlapping	0	2.56227e-08
Chr7:98525001-98525100	TDP1	overlapping	0	0.00243515	Chr9:269301-269400	null	Not found	0	0	Chr6:19512501-19512600	GSTCD	overlapping	0	3.45862e-28
Chr8:83060501-83060600	SLC22A2	overlapping	0	0.000230103	Chr9:269401-269500	null	Not found	0	0	Chr6:78325301-78325400	null	Not found	0	0.00236837
Chr8:88505401-88505500	null	Not found	0	6.8602e-06	Chr9:269501-269600	null	Not found	0	0	Chr6:78325401-78325500	null	Not found	0	6.37227e-13
Chr8:89022401-89022500	null	Not found	0	0.000110796	Chr9:269601-269700	null	Not found	0	0	Chr6:78325601-78325700	null	Not found	0	1.40728e-06
Chr9:14701-14800	DUX4	overlapping	0	2.06973e-17	Chr9:269701-269800	null	Not found	0	0	Chr6:114891401-114891500	RGS12	overlapping	0	1.65329e-09
Chr9:14801-14900	DUX4	overlapping	0	1.195e-12	Chr9:269901-270000	null	Not found	0	0	Chr6:115471501-115471600	FAM193A	downstream	1144	1.66158e-07
Chr9:14901-15000	DUX4	overlapping	0	1.3323e-24	Chr9:270101-270200	null	Not found	0	0	Chr6:116834801-116834900	null	Not found	0	0.00364963
Chr9:15001-15100	DUX4	overlapping	0	2.191e-31	Chr9:270201-270300	null	Not found	0	2.89946e-26	Chr7:20328501-20328600	null	Not found	0	0.00222072
Chr9:15101-15200	DUX4	overlapping	0	2.24277e-28	Chr9:270401-270500	null	Not found	0	0	Chr8:83060501-83060600	SLC22A2	overlapping	0	3.27078e-08
Chr9:15201-15300	DUX4	overlapping	0	0	Chr9:270501-270600	null	Not found	0	1.07844e-17	Chr8:89022401-89022500	null	Not found	0	4.84416e-06
Chr9:15301-15400	DUX4	overlapping	0	0	Chr9:270601-270700	null	Not found	0	0	Chr9:14701-14800	DUX4	overlapping	0	7.21627e-13
Chr9:15401-15500	DUX4	overlapping	0	1.28018e-18	Chr9:270701-270800	null	Not found	0	0	Chr9:14801-14900	DUX4	overlapping	0	7.31723e-10
Chr9:22901-23000	null	Not found	0	0.000518868	Chr9:270801-270900	null	Not found	0	0	Chr9:14901-15000	DUX4	overlapping	0	5.38531e-15
Chr9:23001-23100	null	Not found	0	5.69994e-31	Chr9:13894801-13894900	EPPK1	overlapping	0	1.34445e-12	Chr9:15001-15100	DUX4	overlapping	0	6.10581e-24
Chr9:23101-23200	null	Not found	0	8.42431e-28	Chr9:19026401-19026500	null	Not found	0	9.93792e-20	Chr9:15101-15200	DUX4	overlapping	0	2.33763e-35
Chr9:23201-23300	null	Not found	0	2.49369e-16	Chr9:19026801-19026900	null	Not found	0	4.1195e-29	Chr9:15201-15300	DUX4	overlapping	0	0
Chr9:23301-23400	null	Not found	0	1.72003e-07	Chr9:20682101-20682200	null	Not found	0	0	Chr9:15301-15400	DUX4	overlapping	0	1.8e-44
Chr9:23401-23500	null	Not found	0	0.000456177	Chr9:20682201-20682300	null	Not found	0	0	Chr9:15401-15500	DUX4	overlapping	0	1.23116e-33
Chr9:268201-268300	null	Not found	0	0.0301065	Chr9:20682301-20682400	null	Not found	0	0	Chr9:22901-23000	null	Not found	0	7.55058e-07
Chr9:268301-268400	null	Not found	0	2.23194e-08	Chr9:20682401-20682500	null	Not found	0	0	Chr9:23001-23100	null	Not found	0	4.99637e-31
Chr9:268401-268500	null	Not found	0	3.1047e-06	Chr9:20682501-20682600	null	Not found	0	0	Chr9:23101-23200	null	Not found	0	2.369e-29
Chr9:268501-268600	null	Not found	0	0	Chr9:20682601-20682700	null	Not found	0	0	Chr9:23201-23300	null	Not found	0	2.64056e-22
Chr9:268601-268700	null	Not found	0	2.58838e-06	Chr9:20682701-20682800	null	Not found	0	0	Chr9:23301-23400	null	Not found	0	4.14345e-17
Chr9:268901-269000	null	Not found	0	2.78102e-09	Chr9:20682801-20682900	null	Not found	0	0	Chr9:266101-266200	null	Not found	0	2.11883e-08
Chr9:269001-269100	null	Not found	0	5.06486e-08	Chr10:64936401-64936500	null	Not found	0	0.000266428	Chr9:268301-268400	null	Not found	0	1.22639e-09
Chr9:269101-269200	null	Not found	0	1.6076e-26	Chr10:85156701-85156800	null	Not found	0	2.98479e-12	Chr9:268401-268500	null	Not found	0	4.66868e-06
Chr9:269201-269300	null	Not found	0	0	Chr10:85520501-85520600	null	Not found	0	3.82691e-12	Chr9:268501-268600	null	Not found	0	0
Chr9:269301-269400	null	Not found	0	0	Chr11:17101-17200	null	Not found	0	0	Chr9:268601-268700	null	Not found	0	0.00043667
Chr9:269401-269500	null	Not found	0	0	Chr11:17201-17300	null	Not found	0	0	Chr9:268701-268800	null	Not found	0	5.18724e-05
Chr9:269501-269600	null	Not found	0	0	Chr11:42719201-42719300	U2	overlapping	0	0.0327963	Chr9:268801-268900	null	Not found	0	0.00101206
Chr9:269601-269700	null	Not found	0	0	Chr12:78097201-78097300	KDM5B	overlapping	0	0.00947543	Chr9:268901-269000	null	Not found	0	1.52447e-09
Chr9:269701-269800	null	Not found	0	0	Chr13:22456401-22456500	null	Not found	0	0.0145079	Chr9:269001-269100	null	Not found	0	3.53835e-08
Chr9:269801-269900	null	Not found	0	2.50953e-15	Chr13:72347301-72347400	null	Not found	0	0.0106636	Chr9:269101-269200	null	Not found	0	4.31631e-30
Chr9:269901-270000	null	Not found	0	0	Chr14:60580301-60580400	ENSOARG00000003253	downstream	444	0.00105233	Chr9:269201-269300	null	Not found	0	0
Chr9:270101-270200	null	Not found	0	0	Chr14:60580501-60580600	ENSOARG00000003253	downstream	244	8.79879e-05	Chr9:269301-269400	null	Not found	0	0
Chr9:270201-270300	null	Not found	0	2.03262e-26	Chr14:60580601-60580700	ENSOARG00000003253	downstream	144	2.48085e-13	Chr9:269401-269500	null	Not found	0	0
Chr9:270301-270400	null	Not found	0	0.0362725	Chr15:59583201-59583300	null	Not found	0	1.85956e-10	Chr9:269501-269600	null	Not found	0	0
Chr9:270401-270500	null	Not found	0	0	Chr16:31615401-31615500	null	Not found	0	0.002058	Chr9:269601-269700	null	Not found	0	0
Chr9:270701-270800	null	Not found	0	0	Chr17:38987501-38987600	null	Not found	0	1.41288e-13	Chr9:269701-269800	null	Not found	0	0
Chr9:270801-270900	null	Not found	0	0	Chr17:65857001-65857100	SRRD	overlapping	0	0.00725922	Chr9:269801-269900	null	Not found	0	1.17734e-24
Chr9:13895001-13895100	EPPK1	overlapping	0	0.00334583	Chr18:30049701-30049800	CHRNB4	overlapping	0	0.00567813	Chr9:269901-270000	null	Not found	0	0
Chr9:14006601-14006700	null	Not found	0	0.00798586	Chr18:30049801-30049900	CHRNB4	overlapping	0	0.00404586	Chr9:270101-270200	null	Not found	0	0
Chr9:16433601-16433700	null	Not found	0	1.21359e-05	Chr18:30049901-30050000	CHRNB4	overlapping	0	0.0145079	Chr9:270201-270300	null	Not found	0	8.74278e-32
Chr9:19026401-19026500	null	Not found	0	6.91039e-09	Chr18:30050101-30050200	CHRNB4	overlapping	0	4.43005e-08	Chr9:270401-270500	null	Not found	0	0
Chr9:19026501-19026600	null	Not found	0	6.20286e-15	Chr18:67394601-67394700	null	Not found	0	0.0390695	Chr9:270501-270600	null	Not found	0	1.73815e-10
Chr9:19026601-19026700	null	Not found	0	5.76191e-15	Chr19:101-200	null	Not found	0	2.51623e-10	Chr9:270601-270700	null	Not found	0	0
Chr9:19026701-19026800	null	Not found	0	4.37241e-08	Chr19:301-400	null	Not found	0	4.47584e-30	Chr9:270701-270800	null	Not found	0	0
Chr9:19026801-19026900	null	Not found	0	1.65582e-09	Chr19:47766101-47766200	null	Not found	0	0.0436175	Chr9:270801-270900	null	Not found	0	0
Chr9:20682101-20682200	null	Not found	0	0	Chr19:59881101-59881200	null	Not found	0	0.00359542	Chr9:10858201-10858300	null	Not found	0	7.52471e-13
Chr9:20682201-20682300	null	Not found	0	0	Chr20:49974401-49974500	null	Not found	0	0	Chr9:13894801-13894900	EPPK1	overlapping	0	2.05143e-08
Chr9:20682301-20682400	null	Not found	0	0	Chr20:49974501-49974600	null	Not found	0	0	Chr9:13895001-13895100	EPPK1	overlapping	0	0.00504544
Chr9:20682401-20682500	null	Not found	0	0	Chr20:51038401-51038500	DUSP22	overlapping	0	0.0022279	Chr9:14835101-14835200	null	Not found	0	0.0453048
Chr9:20682501-20682600	null	Not found	0	0	Chr21:40437701-40437800	TTC9C	downstream	312	2.01888e-05	Chr9:19026401-19026500	null	Not found	0	5.17074e-13
Chr9:20682601-20682700	null	Not found	0	0	Chr22:2612501-2612600	null	Not found	0	0.00130423	Chr9:19026501-19026600	null	Not found	0	2.74891e-13
Chr9:20682701-20682800	null	Not found	0	0	Chr22:50076901-50077000	ENSOARG00000016417	overlapping	0	0	Chr9:19026601-19026700	null	Not found	0	7.86242e-11
Chr9:20682801-20682900	null	Not found	0	0	Chr22:50077001-50077100	ENSOARG00000016417	overlapping	0	0	Chr9:19026701-19026800	null	Not found	0	2.62527e-08
Chr9:59732901-59733000	null	Not found	0	3.14645e-05	Chr22:50077101-50077200	ENSOARG00000016417	overlapping	0	0	Chr9:19026801-19026900	null	Not found	0	1.19543e-05
Chr9:94081601-94081700	COL14A1	overlapping	0	2.79047e-05	Chr22:50077201-50077300	ENSOARG00000016417	overlapping	0	0	Chr9:20682101-20682200	null	Not found	0	0
Chr9:94227801-94227900	null	Not found	0	3.25033e-05	Chr23:43556201-43556300	SEH1L	overlapping	0	0.0327963	Chr9:20682201-20682300	null	Not found	0	0
Chr10:16421001-16421100	ZC3H13	overlapping	0	0.00136465	Chr24:9697901-9698000	CLEC16A	overlapping	0	8.97167e-05	Chr9:20682301-20682400	null	Not found	0	0
Chr10:64936401-64936500	null	Not found	0	0.000151537	Chr25:1201-1300	null	Not found	0	9.54796e-15	Chr9:20682401-20682500	null	Not found	0	0
Chr10:84222301-84222400	COL4A1	overlapping	0	0.0255745	Chr25:1301-1400	null	Not found	0	0	Chr9:20682501-20682600	null	Not found	0	0
Chr10:85078801-85078900	null	Not found	0	0.000193303	Chr25:1401-1500	null	Not found	0	0	Chr9:20682601-20682700	null	Not found	0	0
Chr10:85201101-85201200	null	Not found	0	9.55585e-06	Chr25:1501-1600	null	Not found	0	2.68683e-07	Chr9:20682701-20682800	null	Not found	0	0
Chr11:17101-17200	null	Not found	0	0	Chr25:6249701-6249800	ENSOARG00000003390	downstream	1767	0.0269302	Chr9:20682801-20682900	null	Not found	0	0
Chr11:17201-17300	null	Not found	0	0	ChrX:849501-849600	null	Not found	0	0.00104786	Chr9:54601301-54601400	null	Not found	0	1.01074e-06
Chr11:17301-17400	null	Not found	0	0	ChrX:24773201-24773300	null	Not found	0	6.36422e-12	Chr9:59732901-59733000	null	Not found	0	0.000147392
Chr11:7711301-7711400	MSI2	overlapping	0	0.00358856	ChrX:24773301-24773400	null	Not found	0	0.00455552	Chr9:94101101-94101200	COL14A1	overlapping	0	0.000868343
Chr11:26438901-26439000	BCL6B	downstream	106	0.0267977	ChrX:108424601-108424700	ZNF280C	overlapping	0	1.56962e-05	Chr9:94227801-94227900	null	Not found	0	7.45368e-05
Chr11:26439001-26439100	BCL6B	downstream	6	0.00163179						Chr10:36829501-36829600	RNF17	downstream	602	2.33419e-05
Chr11:41994801-41994900	PTRF	overlapping	0	4.52675e-12						Chr10:84154101-84154200	null	Not found	0	3.02981e-06
Chr11:49657501-49657600	null	Not found	0	6.35865e-06						Chr10:84222301-84222400	COL4A1	overlapping	0	6.72509e-06
Chr11:49657601-49657700	null	Not found	0	0.000974602						Chr10:85551501-85551600	TUBGCP3	overlapping	0	1.6802e-05
Chr12:78793701-78793800	NAV1	overlapping	0	0.00377733						Chr10:85946001-85946100	GRTP1	overlapping	0	9.75017e-05
Chr14:12490601-12490700	ZCCHC14	overlapping	0	0.00592563						Chr11:17101-17200	null	Not found	0	0
Chr14:49059901-49060000	LTBP4	overlapping	0	3.73318e-05						Chr11:17201-17300	null	Not found	0	0
Chr14:49060001-49060100	LTBP4	overlapping	0	1.7638e-06						Chr11:17301-17400	null	Not found	0	0
Chr14:60580101-60580200	ENSOARG00000003253	downstream	644	0.000132513						Chr11:34750801-34750900	TMEM11	overlapping	0	5.84156e-07
Chr14:60580301-60580400	ENSOARG00000003253	downstream	444	0.000110796						Chr11:41994801-41994900	PTRF	overlapping	0	1.86556e-15
Chr14:60580401-60580500	ENSOARG00000003253	downstream	344	8.98508e-06						Chr11:42717401-42717500	U2	downstream	1526	0.00185991
Chr14:60580501-60580600	ENSOARG00000003253	downstream	244	0.0223732						Chr11:42717501-42717600	U2	downstream	1426	0.029271
Chr14:60580601-60580700	ENSOARG00000003253	downstream	144	2.99171e-09						Chr11:42720201-42720300	U2	upstream	985	0.0161201
Chr15:77268801-77268900	ENSOARG00000008763	overlapping	0	7.53475e-07						Chr11:49657501-49657600	null	Not found	0	1.18251e-07
Chr16:31614801-31614900	null	Not found	0	4.35974e-08						Chr11:49657601-49657700	null	Not found	0	0.0180574
Chr16:31614901-31615000	null	Not found	0	2.28201e-06						Chr11:60267301-60267400	ABCA10	overlapping	0	0.00342553
Chr16:31615001-31615100	null	Not found	0	5.616e-13						Chr11:61072501-61072600	null	Not found	0	0.0370166
Chr16:31615101-31615200	null	Not found	0	1.03713e-34						Chr12:75472701-75472800	null	Not found	0	0.00139913
Chr16:31615801-31615900	null	Not found	0	1.6208e-05						Chr12:78332701-78332800	null	Not found	0	0.043974
Chr16:31616101-31616200	null	Not found	0	2.22991e-11						Chr13:10412501-10412600	FBXO18	overlapping	0	0.000378024
Chr16:31616201-31616300	null	Not found	0	3.46158e-25						Chr13:22456601-22456700	null	Not found	0	0.00577177
Chr17:38987301-38987400	null	Not found	0	2.1466e-30						Chr13:34358901-34359000	null	Not found	0	0.0459215
Chr17:65001101-65001200	CRYBB3	overlapping	0	0.000518868						Chr13:53579601-53579700	CHRNA4	overlapping	0	0.00712923
Chr17:70974701-70974800	null	Not found	0	0.0449553						Chr14:7657801-7657900	CMIP	overlapping	0	0.000272631
Chr17:71371001-71371100	ENSOARG00000015779	overlapping	0	8.76619e-05						Chr14:49060001-49060100	LTBP4	overlapping	0	8.05817e-06
Chr18:30049901-30050000	CHRNB4	overlapping	0	1.49465e-06						Chr14:55097601-55097700	BCL2L12	overlapping	0	0.003814
Chr18:30050001-30050100	CHRNB4	overlapping	0	0.000436628						Chr14:60580101-60580200	ENSOARG00000003253	downstream	644	8.23489e-10
Chr18:67835901-67836000	ENSOARG00000007297	overlapping	0	3.46552e-06						Chr14:60580301-60580400	ENSOARG00000003253	downstream	444	1.72958e-06
Chr19:101-200	null	Not found	0	1.02923e-08						Chr14:60580401-60580500	ENSOARG00000003253	downstream	344	2.10896e-06
Chr19:301-400	null	Not found	0	4.2e-45						Chr14:60580501-60580600	ENSOARG00000003253	downstream	244	0.0202249
Chr19:401-500	null	Not found	0	1.44996e-08						Chr14:60580601-60580700	ENSOARG00000003253	downstream	144	1.29194e-10
Chr20:4969401-4969500	null	Not found	0	0.0399348						Chr15:77268801-77268900	ENSOARG00000008763	overlapping	0	0.021754
Chr20:4969501-4969600	null	Not found	0	2.35036e-18						Chr16:31614801-31614900	null	Not found	0	6.98059e-05
Chr20:24608401-24608500	PAQR8	overlapping	0	4.67302e-08						Chr16:31614901-31615000	null	Not found	0	0.000100237
Chr20:27439601-27439700	MRPS18B	downstream	588	0.0274314						Chr16:31615001-31615100	null	Not found	0	1.20838e-10
Chr20:32030101-32030200	TDP2	downstream	529	3.35973e-05						Chr16:31615101-31615200	null	Not found	0	8.43617e-13
Chr20:49974401-49974500	null	Not found	0	0						Chr16:31615801-31615900	null	Not found	0	0.000315009
Chr20:49974501-49974600	null	Not found	0	0						Chr16:31616101-31616200	null	Not found	0	9.06186e-11
Chr21:41597901-41598000	NAA40	overlapping	0	3.9059e-12						Chr16:31616201-31616300	null	Not found	0	2.96673e-19
Chr21:48578901-48579000	null	Not found	0	0.00658586						Chr16:31616501-31616600	null	Not found	0	5.06014e-11
Chr22:22789801-22789900	CNNM2	overlapping	0	2.34033e-07						Chr17:38987301-38987400	null	Not found	0	0
Chr22:50076401-50076500	ENSOARG00000016417	overlapping	0	8.61574e-23						Chr17:38987501-38987600	null	Not found	0	3.37019e-28
Chr22:50076701-50076800	ENSOARG00000016417	overlapping	0	2.07772e-26						Chr17:71363101-71363200	ENSOARG00000015779	overlapping	0	3.12884e-08
Chr22:50076901-50077000	ENSOARG00000016417	overlapping	0	0						Chr17:71371001-71371100	ENSOARG00000015779	overlapping	0	0.000119279
Chr22:50077001-50077100	ENSOARG00000016417	overlapping	0	0						Chr17:71499801-71499900	PI4KA	overlapping	0	0.0302967
Chr22:50077101-50077200	ENSOARG00000016417	overlapping	0	0						Chr17:71593101-71593200	ENSOARG00000016681	overlapping	0	2.67934e-13
Chr22:50077201-50077300	ENSOARG00000016417	overlapping	0	0						Chr18:30050001-30050100	CHRNB4	overlapping	0	2.84289e-05
Chr22:50486301-50486400	CFAP46	overlapping	0	5.17266e-06						Chr18:65599301-65599400	DYNC1H1	overlapping	0	0.0117873
Chr23:61258301-61258400	null	Not found	0	5.50558e-08						Chr18:67835901-67836000	ENSOARG00000007297	overlapping	0	0.00028714
Chr24:1793301-1793400	ABCA3	overlapping	0	0.000713926						Chr19:101-200	null	Not found	0	3.91774e-08
Chr24:9697801-9697900	CLEC16A	overlapping	0	2.63545e-06						Chr19:301-400	null	Not found	0	1.11868e-36
Chr24:9698101-9698200	CLEC16A	overlapping	0	1.60662e-14						Chr19:401-500	null	Not found	0	3.44462e-05
Chr24:9698201-9698300	CLEC16A	overlapping	0	4.50096e-23						Chr19:50919601-50919700	ENSOARG00000022437	upstream	269	0.0263815
Chr24:9698301-9698400	CLEC16A	overlapping	0	3.25403e-31						Chr19:56114701-56114800	IFT122	overlapping	0	0.0154655
Chr24:9698501-9698600	CLEC16A	overlapping	0	1.8318e-20						Chr19:58952301-58952400	null	Not found	0	0.000118077
Chr24:9698601-9698700	CLEC16A	overlapping	0	8.49209e-27						Chr20:3697501-3697600	DST	overlapping	0	4.42952e-06
Chr24:9698701-9698800	CLEC16A	overlapping	0	1.34248e-27						Chr20:4969501-4969600	null	Not found	0	1.13428e-15
Chr24:9698801-9698900	CLEC16A	overlapping	0	6.53795e-19						Chr20:32030101-32030200	TDP2	downstream	529	0.00526356
Chr24:27087701-27087800	SETD1A	overlapping	0	0.00892982						Chr20:49974401-49974500	null	Not found	0	0
Chr24:39059201-39059300	RADIL	overlapping	0	0.00329021						Chr20:49974501-49974600	null	Not found	0	0
Chr25:1101-1200	null	Not found	0	0.0123218						Chr20:50434601-50434700	null	Not found	0	0.00543957
Chr25:1301-1400	null	Not found	0	3.294e-42						Chr20:50434701-50434800	null	Not found	0	0.000272511
Chr25:1401-1500	null	Not found	0	0						Chr20:50493301-50493400	null	Not found	0	0.00138407
Chr26:31754501-31754600	BRF2	downstream	413	0.0031182						Chr20:51038401-51038500	DUSP22	overlapping	0	0.000175609
ChrX:24773101-24773200	null	Not found	0	8.30029e-07						Chr21:43398701-43398800	EIF1AD	downstream	1193	0.0450588
ChrX:24773201-24773300	null	Not found	0	4.9047e-17						Chr21:43398901-43399000	BANF1	downstream	1156	0.00534319
ChrX:135226601-135226700	null	Not found	0	0.0266213						Chr21:48578901-48579000	null	Not found	0	0.00663714
										Chr21:49695301-49695400	null	Not found	0	1.6326e-05
										Chr22:50076401-50076500	ENSOARG00000016417	overlapping	0	9.68355e-28
										Chr22:50076801-50076900	ENSOARG00000016417	overlapping	0	5.55653e-11
										Chr22:50076901-50077000	ENSOARG00000016417	overlapping	0	0
										Chr22:50077001-50077100	ENSOARG00000016417	overlapping	0	0
										Chr22:50077101-50077200	ENSOARG00000016417	overlapping	0	0
										Chr22:50077201-50077300	ENSOARG00000016417	overlapping	0	0
										Chr24:1793301-1793400	ABCA3	overlapping	0	2.85048e-06
										Chr24:9697801-9697900	CLEC16A	overlapping	0	1.44374e-05
										Chr24:9698201-9698300	CLEC16A	overlapping	0	3.65561e-31
										Chr24:9698301-9698400	CLEC16A	overlapping	0	5.89948e-30
										Chr24:9698701-9698800	CLEC16A	overlapping	0	5.35188e-24
										Chr24:27087701-27087800	SETD1A	overlapping	0	4.00557e-05
										Chr24:35653201-35653300	ACHE	overlapping	0	3.36968e-08
										Chr24:41643401-41643500	DNAAF5	overlapping	0	1.30024e-06
										Chr25:1201-1300	null	Not found	0	2.30857e-13
										Chr25:1301-1400	null	Not found	0	1.37817e-39
										Chr25:1401-1500	null	Not found	0	0
										Chr25:7202501-7202600	SLC35F3	overlapping	0	0.000214569
										Chr26:35336101-35336200	KAT6A	overlapping	0	0.000200342
										ChrX:24773201-24773300	null	Not found	0	8.22935e-18
										ChrX:24773301-24773400	null	Not found	0	0.00575838

## Sheet: DMRs in genes
EC vs others					M vs others					EN vs others
Probe	Feature	Orientation	Distance	FDR	Probe	Feature	Orientation	Distance	FDR	Probe	Feature	Orientation	Distance	FDR
Chr1:699901-700000	ENSOARG00000018219	overlapping	0	0.0235822	Chr1:28801-28900	ING5	overlapping	0	8.62711e-09	Chr1:603301-603400	SNED1	overlapping	0	0.0274551
Chr1:725801-725900	ENSOARG00000018219	overlapping	0	9.42095e-06	Chr1:747101-747200	C2orf54	overlapping	0	0.0066914	Chr1:621401-621500	SNED1	overlapping	0	0.0001931
Chr1:747101-747200	C2orf54	overlapping	0	8.97094e-06	Chr1:977601-977700	ENSOARG00000018428	overlapping	0	0.000643541	Chr1:699801-699900	ENSOARG00000018219	overlapping	0	0.0479951
Chr1:2706101-2706200	TRAF3IP1	overlapping	0	0.00695003	Chr1:980401-980500	ENSOARG00000018428	overlapping	0	0.0308894	Chr1:699901-700000	ENSOARG00000018219	overlapping	0	5.74628e-05
Chr1:3605301-3605400	COL6A3	overlapping	0	1.68486e-07	Chr1:3218601-3218700	LRRFIP1	overlapping	0	0.000867413	Chr1:725801-725900	ENSOARG00000018219	overlapping	0	0.00601812
Chr1:4474201-4474300	IQCA1	overlapping	0	0.0143801	Chr1:3227501-3227600	LRRFIP1	overlapping	0	0.0105159	Chr1:977601-977700	ENSOARG00000018428	overlapping	0	0.000806591
Chr1:4474501-4474600	IQCA1	overlapping	0	0.00136794	Chr1:4519301-4519400	IQCA1	overlapping	0	0.000104526	Chr1:3192301-3192400	LRRFIP1	overlapping	0	0.0304966
Chr1:4474801-4474900	IQCA1	overlapping	0	0.00960051	Chr1:4765401-4765500	ASB18	overlapping	0	0.00130748	Chr1:3605301-3605400	COL6A3	overlapping	0	1.11212e-05
Chr1:4727701-4727800	ASB18	overlapping	0	0.0201209	Chr1:7117901-7118000	UGT1A1	overlapping	0	0.000628474	Chr1:3879001-3879100	COPS8	overlapping	0	8.40304e-05
Chr1:4987401-4987500	ENSOARG00000019132	overlapping	0	0.00175935	Chr1:7854601-7854700	NGEF	overlapping	0	0.0468316	Chr1:4474201-4474300	IQCA1	overlapping	0	0.00553182
Chr1:8605601-8605700	CSMD2	overlapping	0	0.000139947	Chr1:8203401-8203500	CSMD2	overlapping	0	0.0180106	Chr1:4474501-4474600	IQCA1	overlapping	0	0.00244543
Chr1:8605701-8605800	CSMD2	overlapping	0	0.00348758	Chr1:8263801-8263900	CSMD2	overlapping	0	0.0121504	Chr1:4474901-4475000	IQCA1	overlapping	0	0.000163357
Chr1:10465201-10465300	CLSPN	overlapping	0	0.0102026	Chr1:8368901-8369000	CSMD2	overlapping	0	0.00412965	Chr1:4519301-4519400	IQCA1	overlapping	0	0.000466081
Chr1:11027501-11027600	OSCP1	overlapping	0	5.04046e-07	Chr1:10465201-10465300	CLSPN	overlapping	0	0.00226421	Chr1:4942601-4942700	ENSOARG00000019132	overlapping	0	1.0491e-06
Chr1:11028401-11028500	OSCP1	overlapping	0	0.00672979	Chr1:11493701-11493800	GRIK3	overlapping	0	5.5787e-06	Chr1:4987401-4987500	ENSOARG00000019132	overlapping	0	0.00120656
Chr1:11035001-11035100	OSCP1	overlapping	0	0.0065054	Chr1:12330401-12330500	EPHA10	overlapping	0	0.0134621	Chr1:5183901-5184000	ENSOARG00000019132	overlapping	0	0.0137262
Chr1:11057601-11057700	MRPS15	overlapping	0	4.05793e-06	Chr1:12381801-12381900	MTF1	overlapping	0	0.00200407	Chr1:7032001-7032100	ENSOARG00000019205	overlapping	0	0.00364007
Chr1:11417101-11417200	GRIK3	overlapping	0	0.0141675	Chr1:12460901-12461000	INPP5B	overlapping	0	0.00283521	Chr1:7357901-7358000	DGKD	overlapping	0	0.000218012
Chr1:11493701-11493800	GRIK3	overlapping	0	0.0440962	Chr1:15263401-15263500	CTPS1	overlapping	0	0.00740896	Chr1:7557301-7557400	INPP5D	overlapping	0	0.000154938
Chr1:11493901-11494000	GRIK3	overlapping	0	0.00107139	Chr1:15855501-15855600	HIVEP3	overlapping	0	0.0185466	Chr1:7596301-7596400	INPP5D	overlapping	0	0.00580887
Chr1:11557401-11557500	GRIK3	overlapping	0	6.18294e-06	Chr1:17641201-17641300	CFAP57	overlapping	0	0.00033072	Chr1:8329701-8329800	CSMD2	overlapping	0	0.0169457
Chr1:12134001-12134100	SNIP1	overlapping	0	0.000862034	Chr1:18321201-18321300	ST3GAL3	overlapping	0	0.0146756	Chr1:8477301-8477400	CSMD2	overlapping	0	0.00353141
Chr1:12201201-12201300	RSPO1	overlapping	0	0.00328992	Chr1:19100001-19100100	TMEM53	overlapping	0	0.0199251	Chr1:8486301-8486400	CSMD2	overlapping	0	2.0608e-06
Chr1:12329401-12329500	EPHA10	overlapping	0	0.0306825	Chr1:20398101-20398200	PIK3R3	overlapping	0	0.00233566	Chr1:8593101-8593200	CSMD2	overlapping	0	2.45528e-06
Chr1:12398801-12398900	MTF1	overlapping	0	1.9525e-05	Chr1:22060901-22061000	ENSOARG00000003609	overlapping	0	0.00736632	Chr1:8598301-8598400	CSMD2	overlapping	0	0.000495199
Chr1:13487101-13487200	AKIRIN1	overlapping	0	1.89372e-08	Chr1:26224301-26224400	RAB3B	overlapping	0	6.63905e-05	Chr1:8605701-8605800	CSMD2	overlapping	0	0.000416704
Chr1:13833201-13833300	MACF1	overlapping	0	0.0106153	Chr1:27227401-27227500	SCP2	overlapping	0	0.0225822	Chr1:8925401-8925500	C1orf94	overlapping	0	0.00442748
Chr1:15854801-15854900	HIVEP3	overlapping	0	1.28079e-07	Chr1:32957801-32957900	TACSTD2	overlapping	0	3.9921e-07	Chr1:10465201-10465300	CLSPN	overlapping	0	0.000281824
Chr1:15870901-15871000	HIVEP3	overlapping	0	0.000122078	Chr1:36989101-36989200	INADL	overlapping	0	3.18329e-07	Chr1:11027501-11027600	OSCP1	overlapping	0	1.41065e-06
Chr1:17641201-17641300	CFAP57	overlapping	0	0.000278256	Chr1:37016401-37016500	INADL	overlapping	0	1.08846e-08	Chr1:11057501-11057600	MRPS15	overlapping	0	0.0105313
Chr1:17654401-17654500	CFAP57	overlapping	0	0.000280284	Chr1:37291901-37292000	KANK4	overlapping	0	0.00414175	Chr1:11057601-11057700	MRPS15	overlapping	0	1.80813e-08
Chr1:18018301-18018400	PTPRF	overlapping	0	0.000257377	Chr1:39327401-39327500	UBE2U	overlapping	0	0.0293433	Chr1:11057801-11057900	MRPS15	overlapping	0	0.000115747
Chr1:18408501-18408600	B4GALT2	overlapping	0	4.98791e-05	Chr1:71149001-71149100	SLC44A3	overlapping	0	0.00087518	Chr1:11411001-11411100	GRIK3	overlapping	0	0.0173439
Chr1:19100101-19100200	TMEM53	overlapping	0	0.00241968	Chr1:73568601-73568700	DPYD	overlapping	0	4.08866e-05	Chr1:11417101-11417200	GRIK3	overlapping	0	0.0257592
Chr1:19100301-19100400	TMEM53	overlapping	0	0.00825783	Chr1:76963301-76963400	CDC14A	overlapping	0	0.000611326	Chr1:11493701-11493800	GRIK3	overlapping	0	0.00325659
Chr1:19100401-19100500	TMEM53	overlapping	0	0.00109726	Chr1:85635001-85635100	KIAA1324	overlapping	0	0.004318	Chr1:11494001-11494100	GRIK3	overlapping	0	0.00476764
Chr1:20004501-20004600	ENSOARG00000001820	overlapping	0	0.00318737	Chr1:86186801-86186900	ENSOARG00000019297	overlapping	0	0.0043781	Chr1:11557401-11557500	GRIK3	overlapping	0	0.000261457
Chr1:22808201-22808300	AGBL4	overlapping	0	4.68445e-05	Chr1:90996501-90996600	TRIM33	overlapping	0	0.00956876	Chr1:12205401-12205500	RSPO1	overlapping	0	0.00485203
Chr1:22839901-22840000	AGBL4	overlapping	0	0.0248605	Chr1:91805701-91805800	NGF	overlapping	0	0.000460001	Chr1:12205501-12205600	RSPO1	overlapping	0	0.000832909
Chr1:31390201-31390300	DAB1	overlapping	0	0.0273513	Chr1:94569401-94569500	SPAG17	overlapping	0	0.00102593	Chr1:12304901-12305000	EPHA10	overlapping	0	0.00731616
Chr1:32949201-32949300	TACSTD2	overlapping	0	0.00469858	Chr1:96933801-96933900	ENSOARG00000020482	overlapping	0	0.00197516	Chr1:12398801-12398900	MTF1	overlapping	0	0.00377011
Chr1:33870501-33870600	FGGY	overlapping	0	0.00182243	Chr1:96956901-96957000	ENSOARG00000020482	overlapping	0	0.00099445	Chr1:12536701-12536800	UTP11L	overlapping	0	0.000298231
Chr1:34701001-34701100	CYP2J	overlapping	0	0.000282351	Chr1:96957201-96957300	ENSOARG00000020482	overlapping	0	0.00571387	Chr1:13487101-13487200	AKIRIN1	overlapping	0	8.43332e-06
Chr1:39327401-39327500	UBE2U	overlapping	0	1.64103e-06	Chr1:97066101-97066200	ENSOARG00000020507	overlapping	0	0.0486648	Chr1:13833201-13833300	MACF1	overlapping	0	5.80494e-06
Chr1:42305701-42305800	SLC35D1	overlapping	0	0.00720048	Chr1:97067801-97067900	ENSOARG00000020507	overlapping	0	6.76956e-08	Chr1:15263401-15263500	CTPS1	overlapping	0	0.0151828
Chr1:53035601-53035700	PIGK	overlapping	0	0.014847	Chr1:97078601-97078700	ENSOARG00000020507	overlapping	0	0.0223621	Chr1:15281501-15281600	CTPS1	overlapping	0	1.03991e-05
Chr1:54457901-54458000	IFI44L	overlapping	0	0.00714616	Chr1:97088401-97088500	ENSOARG00000020507	overlapping	0	0.00640137	Chr1:15854801-15854900	HIVEP3	overlapping	0	1.6902e-06
Chr1:54742301-54742400	ELTD1	overlapping	0	2.04151e-06	Chr1:97088801-97088900	ENSOARG00000020507	overlapping	0	2.80572e-08	Chr1:15870901-15871000	HIVEP3	overlapping	0	1.95434e-07
Chr1:62231601-62231700	COL24A1	overlapping	0	1.6537e-06	Chr1:97101001-97101100	ENSOARG00000020507	overlapping	0	0.0398688	Chr1:16764701-16764800	ZMYND12	overlapping	0	0.0496635
Chr1:62981101-62981200	CLCA1	overlapping	0	0.00185289	Chr1:97101101-97101200	ENSOARG00000020507	overlapping	0	0.00186035	Chr1:16786401-16786500	ZMYND12	overlapping	0	0.00454472
Chr1:65541701-65541800	CCBL2	overlapping	0	0.0192312	Chr1:97101301-97101400	ENSOARG00000020507	overlapping	0	0.0104011	Chr1:16977801-16977900	YBX1	overlapping	0	0.0146909
Chr1:66248801-66248900	LRRC8C	overlapping	0	0.0441463	Chr1:97101701-97101800	ENSOARG00000020507	overlapping	0	0.00186482	Chr1:17614301-17614400	ENSOARG00000020497	overlapping	0	0.00173363
Chr1:70388601-70388700	ABCA4	overlapping	0	0.00940139	Chr1:97101901-97102000	ENSOARG00000020507	overlapping	0	4.74143e-13	Chr1:17636901-17637000	CFAP57	overlapping	0	0.0436731
Chr1:71149401-71149500	SLC44A3	overlapping	0	0.0158842	Chr1:97102301-97102400	ENSOARG00000020507	overlapping	0	0.00152228	Chr1:17641201-17641300	CFAP57	overlapping	0	3.96431e-06
Chr1:76963301-76963400	CDC14A	overlapping	0	0.00304665	Chr1:97102901-97103000	ENSOARG00000020507	overlapping	0	1.45519e-19	Chr1:17654401-17654500	CFAP57	overlapping	0	9.63494e-07
Chr1:79407601-79407700	COL11A1	overlapping	0	0.00395146	Chr1:97103201-97103300	ENSOARG00000020507	overlapping	0	0.00122114	Chr1:17667101-17667200	CFAP57	overlapping	0	5.87832e-06
Chr1:85315701-85315800	ENSOARG00000018957	overlapping	0	0.017067	Chr1:97107001-97107100	ENSOARG00000020507	overlapping	0	0.00169113	Chr1:18018301-18018400	PTPRF	overlapping	0	0.000603233
Chr1:85345901-85346000	ENSOARG00000018957	overlapping	0	0.0253902	Chr1:97107101-97107200	ENSOARG00000020507	overlapping	0	3.16611e-06	Chr1:18099101-18099200	KDM4A	overlapping	0	2.38803e-06
Chr1:85789701-85789800	SORT1	overlapping	0	5.19593e-05	Chr1:99987801-99987900	VPS72	overlapping	0	0.00221095	Chr1:18301701-18301800	ST3GAL3	overlapping	0	6.00717e-06
Chr1:91805701-91805800	NGF	overlapping	0	0.000157939	Chr1:103005601-103005700	NUP210L	overlapping	0	2.79932e-07	Chr1:18302101-18302200	ST3GAL3	overlapping	0	0.00394354
Chr1:94569001-94569100	SPAG17	overlapping	0	0.0255766	Chr1:103085301-103085400	ENSOARG00000002028	overlapping	0	0.0133672	Chr1:18345401-18345500	ST3GAL3	overlapping	0	0.00416621
Chr1:94569301-94569400	SPAG17	overlapping	0	7.50422e-05	Chr1:110632101-110632200	ARHGAP30	overlapping	0	0.000924252	Chr1:19100101-19100200	TMEM53	overlapping	0	0.000827318
Chr1:94569401-94569500	SPAG17	overlapping	0	0.0195862	Chr1:115644401-115644500	LRRC52	overlapping	0	0.0348242	Chr1:19100301-19100400	TMEM53	overlapping	0	0.00334691
Chr1:96956901-96957000	ENSOARG00000020482	overlapping	0	1.57874e-08	Chr1:116269301-116269400	FAM78B	overlapping	0	8.88715e-06	Chr1:19100401-19100500	TMEM53	overlapping	0	5.24154e-09
Chr1:97064501-97064600	ENSOARG00000020507	overlapping	0	0.00654047	Chr1:117011701-117011800	ILDR2	overlapping	0	0.00337172	Chr1:19378901-19379000	EIF2B3	overlapping	0	0.000135644
Chr1:97064601-97064700	ENSOARG00000020507	overlapping	0	0.0230767	Chr1:118810301-118810400	ENSOARG00000012639	overlapping	0	5.52869e-11	Chr1:19431601-19431700	HECTD3	overlapping	0	0.0202792
Chr1:97064901-97065000	ENSOARG00000020507	overlapping	0	2.20908e-06	Chr1:120563401-120563500	IFNAR2	overlapping	0	0.000491297	Chr1:21275901-21276000	ENSOARG00000003175	overlapping	0	0.00974291
Chr1:97066301-97066400	ENSOARG00000020507	overlapping	0	0.00018717	Chr1:162832401-162832500	CMSS1	overlapping	0	4.84106e-05	Chr1:22060601-22060700	ENSOARG00000003609	overlapping	0	0.000329402
Chr1:97066701-97066800	ENSOARG00000020507	overlapping	0	0.0191085	Chr1:162965301-162965400	TMEM30C	overlapping	0	0.000136655	Chr1:22060701-22060800	ENSOARG00000003609	overlapping	0	0.00034693
Chr1:97067201-97067300	ENSOARG00000020507	overlapping	0	9.79447e-12	Chr1:163389001-163389100	ENSOARG00000018044	overlapping	0	6.33614e-05	Chr1:25624001-25624100	EPS15	overlapping	0	3.48067e-08
Chr1:97067301-97067400	ENSOARG00000020507	overlapping	0	6.53592e-05	Chr1:163389101-163389200	ENSOARG00000018044	overlapping	0	0.000157965	Chr1:26645001-26645100	ZCCHC11	overlapping	0	0.000363601
Chr1:97067801-97067900	ENSOARG00000020507	overlapping	0	0.00312761	Chr1:163773101-163773200	ABI3BP	overlapping	0	0.00201713	Chr1:27022701-27022800	ZYG11A	overlapping	0	0.00559911
Chr1:97068101-97068200	ENSOARG00000020507	overlapping	0	0.00629693	Chr1:164180501-164180600	IMPG2	overlapping	0	0.0127778	Chr1:27467201-27467300	CPT2	overlapping	0	0.0115621
Chr1:97068201-97068300	ENSOARG00000020507	overlapping	0	0.00224544	Chr1:168865701-168865800	CBLB	overlapping	0	0.000586668	Chr1:27773801-27773900	GLIS1	overlapping	0	6.5014e-06
Chr1:97068301-97068400	ENSOARG00000020507	overlapping	0	0.000624822	Chr1:171676601-171676700	MYH15	overlapping	0	0.00277296	Chr1:29236901-29237000	USP24	overlapping	0	0.0317424
Chr1:97086901-97087000	ENSOARG00000020507	overlapping	0	0.000698405	Chr1:176673201-176673300	SIDT1	overlapping	0	0.0170762	Chr1:29514101-29514200	ENSOARG00000007811	overlapping	0	0.0428638
Chr1:97088801-97088900	ENSOARG00000020507	overlapping	0	1.82655e-10	Chr1:184247301-184247400	STXBP5L	overlapping	0	0.000265276	Chr1:30985201-30985300	PRKAA2	overlapping	0	0.0187795
Chr1:97088901-97089000	ENSOARG00000020507	overlapping	0	6.54024e-08	Chr1:184385301-184385400	FBXO40	overlapping	0	0.0221139	Chr1:31390201-31390300	DAB1	overlapping	0	0.00235403
Chr1:97090201-97090300	ENSOARG00000020507	overlapping	0	0.0259155	Chr1:186891701-186891800	KALRN	overlapping	0	0.0286259	Chr1:33870501-33870600	FGGY	overlapping	0	0.000111734
Chr1:97100901-97101000	ENSOARG00000020507	overlapping	0	0.0482423	Chr1:187045401-187045500	KALRN	overlapping	0	0.0493822	Chr1:36113501-36113600	NFIA	overlapping	0	0.000128646
Chr1:97101101-97101200	ENSOARG00000020507	overlapping	0	1.93068e-12	Chr1:187172401-187172500	KALRN	overlapping	0	0.00011995	Chr1:36765901-36766000	INADL	overlapping	0	0.024288
Chr1:97101301-97101400	ENSOARG00000020507	overlapping	0	1.11683e-05	Chr1:192323401-192323500	ATP13A5	overlapping	0	0.0383719	Chr1:36792101-36792200	INADL	overlapping	0	0.0147361
Chr1:97101401-97101500	ENSOARG00000020507	overlapping	0	4.63969e-06	Chr1:193274801-193274900	FGF12	overlapping	0	0.0160347	Chr1:36989101-36989200	INADL	overlapping	0	6.384e-05
Chr1:97101501-97101600	ENSOARG00000020507	overlapping	0	0.0193808	Chr1:194890701-194890800	IL1RAP	overlapping	0	1.52159e-10	Chr1:37016401-37016500	INADL	overlapping	0	2.93206e-13
Chr1:97101701-97101800	ENSOARG00000020507	overlapping	0	0.000766413	Chr1:199731301-199731400	IGF2BP2	overlapping	0	0.000472171	Chr1:39198001-39198100	ROR1	overlapping	0	0.000200665
Chr1:97101801-97101900	ENSOARG00000020507	overlapping	0	1.10626e-05	Chr1:199970201-199970300	MAP3K13	overlapping	0	0.0238625	Chr1:39327401-39327500	UBE2U	overlapping	0	3.82207e-08
Chr1:97101901-97102000	ENSOARG00000020507	overlapping	0	0.0102636	Chr1:201108801-201108900	ECE2	overlapping	0	0.0171172	Chr1:42305701-42305800	SLC35D1	overlapping	0	2.81742e-05
Chr1:97102901-97103000	ENSOARG00000020507	overlapping	0	2.09593e-17	Chr1:205357201-205357300	PEX5L	overlapping	0	0.000721854	Chr1:42486201-42486300	IL23R	overlapping	0	0.00306811
Chr1:97107001-97107100	ENSOARG00000020507	overlapping	0	0.0202802	Chr1:205423601-205423700	PEX5L	overlapping	0	1.23615e-07	Chr1:49804201-49804300	LRRIQ3	overlapping	0	3.28287e-05
Chr1:97107101-97107200	ENSOARG00000020507	overlapping	0	1.23021e-17	Chr1:205423701-205423800	PEX5L	overlapping	0	1.49238e-05	Chr1:50397801-50397900	ERICH3	overlapping	0	0.0170402
Chr1:97751501-97751600	ACP6	overlapping	0	0.00021377	Chr1:213799501-213799600	PLD1	overlapping	0	0.013536	Chr1:53035701-53035800	PIGK	overlapping	0	0.00868034
Chr1:101925201-101925300	SPRR3	overlapping	0	0.000809928	Chr1:214299601-214299700	TNIK	overlapping	0	5.38535e-09	Chr1:54458001-54458100	IFI44L	overlapping	0	0.0153397
Chr1:101987001-101987100	ENSOARG00000000351	overlapping	0	0.000840406	Chr1:214300701-214300800	TNIK	overlapping	0	0.000848119	Chr1:54742301-54742400	ELTD1	overlapping	0	7.39161e-09
Chr1:103386101-103386200	CHRNB2	overlapping	0	3.13455e-20	Chr1:215261201-215261300	PHC3	overlapping	0	0.0288869	Chr1:60314101-60314200	TTLL7	overlapping	0	0.0486457
Chr1:103780101-103780200	FLAD1	overlapping	0	0.00144332	Chr1:215281001-215281100	PHC3	overlapping	0	0.0146116	Chr1:60613001-60613100	PRKACB	overlapping	0	1.00988e-05
Chr1:105377401-105377500	INSRR	overlapping	0	3.80147e-05	Chr1:228481301-228481400	VEPH1	overlapping	0	4.57157e-14	Chr1:62231601-62231700	COL24A1	overlapping	0	2.87689e-07
Chr1:106986301-106986400	KIRREL	overlapping	0	0.0059093	Chr1:230673901-230674000	MME	overlapping	0	0.00199214	Chr1:62957201-62957300	CLCA1	overlapping	0	0.00457391
Chr1:107271801-107271900	CD1	overlapping	0	0.00096902	Chr1:231409701-231409800	GPR149	overlapping	0	0.028664	Chr1:62981101-62981200	CLCA1	overlapping	0	4.12477e-06
Chr1:107876501-107876600	OR10Z1	overlapping	0	0.00253167	Chr1:233492801-233492900	MBNL1	overlapping	0	0.036786	Chr1:66248801-66248900	LRRC8C	overlapping	0	1.05014e-05
Chr1:109480001-109480100	ATP1A2	overlapping	0	8.87448e-05	Chr1:236311001-236311100	RNF13	overlapping	0	0.000373134	Chr1:69973501-69973600	BCAR3	overlapping	0	0.00706159
Chr1:110171901-110172000	SLAMF7	overlapping	0	0.00612485	Chr1:243688001-243688100	SLC9A9	overlapping	0	0.00129541	Chr1:69979001-69979100	BCAR3	overlapping	0	6.62629e-05
Chr1:110632101-110632200	ARHGAP30	overlapping	0	0.00598971	Chr1:243754601-243754700	SLC9A9	overlapping	0	2.18864e-06	Chr1:70388601-70388700	ABCA4	overlapping	0	0.000522386
Chr1:112366501-112366600	DDR2	overlapping	0	1.27532e-05	Chr1:244259101-244259200	PCOLCE2	overlapping	0	4.54822e-12	Chr1:71149401-71149500	SLC44A3	overlapping	0	0.00012991
Chr1:115644401-115644500	LRRC52	overlapping	0	0.0182196	Chr1:246566701-246566800	CLSTN2	overlapping	0	0.000224552	Chr1:76963301-76963400	CDC14A	overlapping	0	2.42526e-05
Chr1:116311001-116311100	FAM78B	overlapping	0	0.00277241	Chr1:248881501-248881600	NME9	overlapping	0	4.61841e-05	Chr1:77199201-77199300	ENSOARG00000018242	overlapping	0	0.0459651
Chr1:117949301-117949400	CREG1	overlapping	0	0.0101899	Chr1:252590201-252590300	EPHB1	overlapping	0	1.81481e-05	Chr1:83756901-83757000	NTNG1	overlapping	0	2.00845e-09
Chr1:118342801-118342900	DCAF6	overlapping	0	0.0451566	Chr1:253707901-253708000	ENSOARG00000008517	overlapping	0	0.0323779	Chr1:85635001-85635100	KIAA1324	overlapping	0	0.0416095
Chr1:118809901-118810000	ENSOARG00000012639	overlapping	0	8.29507e-18	Chr1:256248001-256248100	CPNE4	overlapping	0	0.000129115	Chr1:85789701-85789800	SORT1	overlapping	0	5.8266e-06
Chr1:118810001-118810100	ENSOARG00000012639	overlapping	0	2.1378e-09	Chr1:257053601-257053700	ATP2C1	overlapping	0	0.0199044	Chr1:86642401-86642500	SLC6A17	overlapping	0	0.015045
Chr1:118810201-118810300	ENSOARG00000012639	overlapping	0	1.82485e-37	Chr1:258364301-258364400	DSCAM	overlapping	0	0.0250153	Chr1:88404701-88404800	KCND3	overlapping	0	9.53971e-05
Chr1:121148401-121148500	SYNJ1	overlapping	0	7.01253e-05	Chr1:260796501-260796600	UBASH3A	overlapping	0	1.24365e-07	Chr1:88421201-88421300	KCND3	overlapping	0	0.00822509
Chr1:137121801-137121900	CHODL	overlapping	0	0.0159239	Chr1:261747801-261747900	HSF2BP	overlapping	0	0.00443767	Chr1:88516401-88516500	KCND3	overlapping	0	0.00884773
Chr1:155827901-155828000	EPHA3	overlapping	0	4.27092e-05	Chr1:267287601-267287700	HLCS	overlapping	0	0.000600583	Chr1:88531801-88531900	KCND3	overlapping	0	0.00039361
Chr1:156893001-156893100	NSUN3	overlapping	0	0.0478839	Chr1:267463501-267463600	TTC3	overlapping	0	5.66446e-05	Chr1:89106601-89106700	ST7L	overlapping	0	0.0375129
Chr1:161530601-161530700	ST3GAL6	overlapping	0	7.50728e-05	Chr1:269552301-269552400	ENSOARG00000014569	overlapping	0	2.63904e-05	Chr1:89201401-89201500	MOV10	overlapping	0	0.00434152
Chr1:162965301-162965400	TMEM30C	overlapping	0	0.00126718	Chr1:269552401-269552500	ENSOARG00000014569	overlapping	0	0.0456708	Chr1:90165901-90166000	PHTF1	overlapping	0	0.0308636
Chr1:163251601-163251700	ENSOARG00000018030	overlapping	0	0.00435615	Chr1:269553701-269553800	ENSOARG00000014569	overlapping	0	0.00185618	Chr1:91805701-91805800	NGF	overlapping	0	0.000637551
Chr1:168749501-168749600	CBLB	overlapping	0	0.031967	Chr1:269679501-269679600	COL6A6	overlapping	0	0.000506315	Chr1:91830001-91830100	NGF	overlapping	0	0.000930279
Chr1:175187301-175187400	TMPRSS7	overlapping	0	0.000447989	Chr1:269946001-269946100	COL6A5	overlapping	0	0.0338926	Chr1:93646301-93646400	TTF2	overlapping	0	0.0114298
Chr1:177065101-177065200	KIAA1407	overlapping	0	0.000235862	Chr1:271469101-271469200	RFTN1	overlapping	0	0.00787178	Chr1:94489201-94489300	GDAP2	overlapping	0	0.0288722
Chr1:178963301-178963400	LSAMP	overlapping	0	0.000124458	Chr1:272094401-272094500	PLCL2	overlapping	0	8.39777e-12	Chr1:94569301-94569400	SPAG17	overlapping	0	0.00123561
Chr1:182149001-182149100	IGSF11	overlapping	0	0.00763573	Chr1:275285501-275285600	RAB5A	overlapping	0	0.00257295	Chr1:94569401-94569500	SPAG17	overlapping	0	0.000235567
Chr1:183723601-183723700	GTF2E1	overlapping	0	0.0169599	Chr2:1762901-1763000	TSSC1	overlapping	0	1.52228e-06	Chr1:95612701-95612800	TBX15	overlapping	0	4.71875e-06
Chr1:183905001-183905100	STXBP5L	overlapping	0	0.00121927	Chr2:1877501-1877600	ENSOARG00000005386	overlapping	0	0.000535752	Chr1:95641201-95641300	TBX15	overlapping	0	0.0284594
Chr1:183905101-183905200	STXBP5L	overlapping	0	2.64276e-07	Chr2:2469201-2469300	C5	overlapping	0	4.07597e-05	Chr1:96500301-96500400	NOTCH2	overlapping	0	0.0121769
Chr1:185099901-185100000	FAM162A	overlapping	0	0.00879054	Chr2:2821101-2821200	MEGF9	overlapping	0	0.000217506	Chr1:96853601-96853700	ENSOARG00000020482	overlapping	0	0.0279479
Chr1:185286501-185286600	PARP14	overlapping	0	0.0152436	Chr2:2821301-2821400	MEGF9	overlapping	0	0.0125815	Chr1:96898601-96898700	ENSOARG00000020482	overlapping	0	0.000109518
Chr1:186006001-186006100	ADCY5	overlapping	0	4.75776e-05	Chr2:6368501-6368600	ASTN2	overlapping	0	1.23845e-05	Chr1:96956901-96957000	ENSOARG00000020482	overlapping	0	2.13743e-09
Chr1:186979201-186979300	KALRN	overlapping	0	0.0287932	Chr2:9417901-9418000	COL27A1	overlapping	0	0.00528307	Chr1:97064501-97064600	ENSOARG00000020507	overlapping	0	0.0337163
Chr1:187221601-187221700	KALRN	overlapping	0	7.57536e-05	Chr2:10800501-10800600	KIAA1958	overlapping	0	3.28161e-10	Chr1:97064601-97064700	ENSOARG00000020507	overlapping	0	0.0430615
Chr1:187354401-187354500	KALRN	overlapping	0	0.0195922	Chr2:12480001-12480100	LPAR1	overlapping	0	9.23761e-05	Chr1:97064901-97065000	ENSOARG00000020507	overlapping	0	0.000335214
Chr1:187538801-187538900	ITGB5	overlapping	0	0.00251687	Chr2:12963601-12963700	TXNDC8	overlapping	0	1.68536e-05	Chr1:97066301-97066400	ENSOARG00000020507	overlapping	0	0.00062079
Chr1:187807301-187807400	HEG1	overlapping	0	0.00172656	Chr2:13238201-13238300	ENSOARG00000006946	overlapping	0	0.000141857	Chr1:97067201-97067300	ENSOARG00000020507	overlapping	0	5.69452e-05
Chr1:198771201-198771300	FETUB	overlapping	0	0.00717192	Chr2:13244301-13244400	ENSOARG00000006946	overlapping	0	0.000388922	Chr1:97067301-97067400	ENSOARG00000020507	overlapping	0	0.0205369
Chr1:198809901-198810000	AHSG	overlapping	0	1.58219e-07	Chr2:17282301-17282400	TMEM38B	overlapping	0	0.0070633	Chr1:97067801-97067900	ENSOARG00000020507	overlapping	0	0.0283045
Chr1:199154101-199154200	DGKG	overlapping	0	6.75796e-07	Chr2:21501601-21501700	ALDOB	overlapping	0	0.0422939	Chr1:97068101-97068200	ENSOARG00000020507	overlapping	0	0.000503746
Chr1:199155301-199155400	DGKG	overlapping	0	0.000435012	Chr2:21503901-21504000	ALDOB	overlapping	0	0.000852086	Chr1:97068301-97068400	ENSOARG00000020507	overlapping	0	0.000118683
Chr1:200020801-200020900	MAP3K13	overlapping	0	0.0373328	Chr2:21504101-21504200	ALDOB	overlapping	0	0.0375195	Chr1:97086901-97087000	ENSOARG00000020507	overlapping	0	6.70549e-05
Chr1:201536101-201536200	YEATS2	overlapping	0	4.1439e-05	Chr2:21508901-21509000	ALDOB	overlapping	0	1.32185e-06	Chr1:97088601-97088700	ENSOARG00000020507	overlapping	0	0.0048952
Chr1:213450601-213450700	FNDC3B	overlapping	0	5.10485e-06	Chr2:21509101-21509200	ALDOB	overlapping	0	5.48e-43	Chr1:97088801-97088900	ENSOARG00000020507	overlapping	0	5.84212e-12
Chr1:213943601-213943700	PLD1	overlapping	0	0.0287244	Chr2:27222501-27222600	ENSOARG00000007927	overlapping	0	0.00036643	Chr1:97088901-97089000	ENSOARG00000020507	overlapping	0	3.64938e-06
Chr1:214412201-214412300	TNIK	overlapping	0	0.00102488	Chr2:27943501-27943600	FAM120AOS	overlapping	0	0.0447806	Chr1:97089101-97089200	ENSOARG00000020507	overlapping	0	0.00235838
Chr1:217673601-217673700	SERPINI1	overlapping	0	9.80983e-06	Chr2:34707201-34707300	NTRK2	overlapping	0	0.00230478	Chr1:97089601-97089700	ENSOARG00000020507	overlapping	0	0.00723349
Chr1:218007801-218007900	SERPINI2	overlapping	0	0.000125177	Chr2:37556401-37556500	ENSOARG00000009458	overlapping	0	0.000503837	Chr1:97095801-97095900	ENSOARG00000020507	overlapping	0	0.0453971
Chr1:228481301-228481400	VEPH1	overlapping	0	1.63387e-14	Chr2:40043601-40043700	DOCK5	overlapping	0	0.00170425	Chr1:97100301-97100400	ENSOARG00000020507	overlapping	0	6.77835e-05
Chr1:228481401-228481500	VEPH1	overlapping	0	0.0441183	Chr2:42378501-42378600	RHOBTB2	overlapping	0	5.23643e-05	Chr1:97101101-97101200	ENSOARG00000020507	overlapping	0	1.46336e-14
Chr1:228831601-228831700	ENSOARG00000002869	overlapping	0	0.00381326	Chr2:42381301-42381400	RHOBTB2	overlapping	0	0.000625025	Chr1:97101301-97101400	ENSOARG00000020507	overlapping	0	1.34276e-05
Chr1:240050301-240050400	ENSOARG00000005557	overlapping	0	0.000274114	Chr2:47149501-47149600	ENSOARG00000010830	overlapping	0	0.0184305	Chr1:97101401-97101500	ENSOARG00000020507	overlapping	0	1.30867e-06
Chr1:243152701-243152800	SLC9A9	overlapping	0	0.0306774	Chr2:51223801-51223900	ZCCHC7	overlapping	0	0.0417661	Chr1:97101801-97101900	ENSOARG00000020507	overlapping	0	0.00044241
Chr1:243754601-243754700	SLC9A9	overlapping	0	0.000594621	Chr2:52153901-52154000	RECK	overlapping	0	0.0274161	Chr1:97101901-97102000	ENSOARG00000020507	overlapping	0	3.82532e-06
Chr1:243754701-243754800	SLC9A9	overlapping	0	1.9601e-05	Chr2:65529901-65530000	TRPM3	overlapping	0	3.4928e-07	Chr1:97102901-97103000	ENSOARG00000020507	overlapping	0	1.11368e-16
Chr1:243754801-243754900	SLC9A9	overlapping	0	0.0012494	Chr2:66844601-66844700	FAM189A2	overlapping	0	0.0007727	Chr1:97107101-97107200	ENSOARG00000020507	overlapping	0	2.68877e-13
Chr1:244217601-244217700	PCOLCE2	overlapping	0	0.0027272	Chr2:66987501-66987600	ZO2	overlapping	0	0.00537409	Chr1:97751501-97751600	ACP6	overlapping	0	0.00014145
Chr1:244259101-244259200	PCOLCE2	overlapping	0	6.76926e-05	Chr2:67847201-67847300	PGM5	overlapping	0	0.0228548	Chr1:99265901-99266000	C1orf54	overlapping	0	0.0161287
Chr1:244259201-244259300	PCOLCE2	overlapping	0	7.54825e-08	Chr2:69892901-69893000	SMARCA2	overlapping	0	0.000921705	Chr1:99987801-99987900	VPS72	overlapping	0	0.000983607
Chr1:244406601-244406700	PLS1	overlapping	0	0.0220073	Chr2:86487401-86487500	ADAMTSL1	overlapping	0	0.00123152	Chr1:100517701-100517800	SNX27	overlapping	0	0.000587173
Chr1:244987401-244987500	TFDP2	overlapping	0	1.3681e-09	Chr2:86493701-86493800	ADAMTSL1	overlapping	0	0.0105238	Chr1:100649801-100649900	RORC	overlapping	0	7.02936e-09
Chr1:245409001-245409100	RASA2	overlapping	0	0.00290832	Chr2:87590801-87590900	SLC24A2	overlapping	0	0.00060401	Chr1:100702901-100703000	C2CD4D	overlapping	0	6.3514e-05
Chr1:246566701-246566800	CLSTN2	overlapping	0	0.0279642	Chr2:87676501-87676600	SLC24A2	overlapping	0	0.000554127	Chr1:101199801-101199900	FLG2	overlapping	0	0.00763205
Chr1:246723901-246724000	CLSTN2	overlapping	0	0.025368	Chr2:91429901-91430000	ELAVL2	overlapping	0	0.00556823	Chr1:102199001-102199100	ENSOARG00000000377	overlapping	0	0.000400783
Chr1:246824701-246824800	CLSTN2	overlapping	0	8.33326e-11	Chr2:94660801-94660900	IFT74	overlapping	0	0.00325838	Chr1:102255001-102255100	PGLYRP3	overlapping	0	0.0111879
Chr1:249111901-249112000	DZIP1L	overlapping	0	2.62953e-05	Chr2:101264301-101264400	NUGGC	overlapping	0	0.0323581	Chr1:103005601-103005700	NUP210L	overlapping	0	4.00523e-06
Chr1:252544701-252544800	EPHB1	overlapping	0	0.00107587	Chr2:101800701-101800800	FZD3	overlapping	0	2.06773e-07	Chr1:103386101-103386200	CHRNB2	overlapping	0	3.34485e-25
Chr1:252550101-252550200	EPHB1	overlapping	0	0.000795916	Chr2:103433301-103433400	C8orf74	overlapping	0	0.0224517	Chr1:103854401-103854500	EFNA4	overlapping	0	0.000225039
Chr1:253464701-253464800	SLCO2A1	overlapping	0	0.00361507	Chr2:106626601-106626700	GALNTL6	overlapping	0	0.00996416	Chr1:103968401-103968500	THBS3	overlapping	0	0.00279212
Chr1:256205701-256205800	CPNE4	overlapping	0	0.0288143	Chr2:107372301-107372400	ENSOARG00000015433	overlapping	0	0.0295063	Chr1:104667401-104667500	RAB25	overlapping	0	0.0028075
Chr1:256906501-256906600	NEK11	overlapping	0	0.000345347	Chr2:110297801-110297900	CLCN3	overlapping	0	0.000570604	Chr1:105377401-105377500	INSRR	overlapping	0	1.00139e-05
Chr1:260796401-260796500	UBASH3A	overlapping	0	3.06474e-08	Chr2:113093301-113093400	ENSOARG00000015810	overlapping	0	5.80839e-06	Chr1:105377501-105377600	INSRR	overlapping	0	0.0405861
Chr1:260796501-260796600	UBASH3A	overlapping	0	2.82427e-07	Chr2:113731701-113731800	ARHGEF4	overlapping	0	0.0352286	Chr1:107876501-107876600	OR10Z1	overlapping	0	0.00106416
Chr1:260839401-260839500	RSPH1	overlapping	0	0.023757	Chr2:122478601-122478700	ENSOARG00000016675	overlapping	0	5.91375e-05	Chr1:109480001-109480100	ATP1A2	overlapping	0	0.00127755
Chr1:263083501-263083600	ADARB1	overlapping	0	0.00844824	Chr2:123264101-123264200	ENSOARG00000016691	overlapping	0	4.3452e-09	Chr1:109878001-109878100	SLAMF6	overlapping	0	0.0210578
Chr1:266416601-266416700	ENSOARG00000013744	overlapping	0	0.000287256	Chr2:123264201-123264300	ENSOARG00000016691	overlapping	0	2.74549e-07	Chr1:110044601-110044700	SLAMF1	overlapping	0	0.019218
Chr1:266549601-266549700	DOPEY2	overlapping	0	0.00525251	Chr2:129530301-129530400	ZNF385B	overlapping	0	2.06604e-07	Chr1:110632101-110632200	ARHGAP30	overlapping	0	1.45854e-08
Chr1:266589501-266589600	DOPEY2	overlapping	0	0.0414862	Chr2:130317601-130317700	TTN	overlapping	0	0.00023302	Chr1:111524801-111524900	OLFML2B	overlapping	0	5.51038e-06
Chr1:267082301-267082400	HLCS	overlapping	0	0.0423154	Chr2:130415001-130415100	TTN	overlapping	0	0.0164459	Chr1:114885301-114885400	ENSOARG00000011294	overlapping	0	0.0347724
Chr1:267287601-267287700	HLCS	overlapping	0	0.000969747	Chr2:131296801-131296900	PDE11A	overlapping	0	2.01617e-06	Chr1:116269301-116269400	FAM78B	overlapping	0	0.00494439
Chr1:267457301-267457400	TTC3	overlapping	0	0.0104279	Chr2:134119701-134119800	CHN1	overlapping	0	1.1995e-07	Chr1:118342801-118342900	DCAF6	overlapping	0	0.000452988
Chr1:268724101-268724200	ERG	overlapping	0	0.0061351	Chr2:135536601-135536700	ENSOARG00000000725	overlapping	0	2.68655e-05	Chr1:118809901-118810000	ENSOARG00000012639	overlapping	0	5.30424e-11
Chr1:269691301-269691400	COL6A6	overlapping	0	0.035187	Chr2:135830401-135830500	RAPGEF4	overlapping	0	1.13408e-07	Chr1:118810201-118810300	ENSOARG00000012639	overlapping	0	1.22228e-24
Chr1:269859601-269859700	COL6A5	overlapping	0	0.00107955	Chr2:135988101-135988200	RAPGEF4	overlapping	0	0.0133792	Chr1:118810301-118810400	ENSOARG00000012639	overlapping	0	0.000813809
Chr1:272107601-272107700	PLCL2	overlapping	0	7.25953e-07	Chr2:139248301-139248400	ABCB11	overlapping	0	0.0256088	Chr1:120013301-120013400	ITSN1	overlapping	0	0.000173402
Chr1:273574601-273574700	SATB1	overlapping	0	0.0166824	Chr2:140222501-140222600	STK39	overlapping	0	2.11816e-08	Chr1:121148401-121148500	SYNJ1	overlapping	0	0.00012249
Chr2:2328301-2328400	CNTRL	overlapping	0	3.95283e-10	Chr2:142764901-142765000	CSRNP3	overlapping	0	0.0242782	Chr1:121148901-121149000	SYNJ1	overlapping	0	0.014847
Chr2:2495101-2495200	C5	overlapping	0	0.0298133	Chr2:143104501-143104600	SCN2A	overlapping	0	0.00366145	Chr1:121272301-121272400	EVA1C	overlapping	0	4.077e-07
Chr2:2712001-2712100	FBXW2	overlapping	0	0.0354734	Chr2:143125301-143125400	SCN2A	overlapping	0	0.000213406	Chr1:122620501-122620600	TIAM1	overlapping	0	0.000125096
Chr2:2941201-2941300	CDK5RAP2	overlapping	0	1.30915e-12	Chr2:146497401-146497500	FAP	overlapping	0	0.00318185	Chr1:127755501-127755600	ADAMTS1	overlapping	0	0.00360075
Chr2:4207501-4207600	BRINP1	overlapping	0	0.000101167	Chr2:149486801-149486900	TANC1	overlapping	0	0.00857346	Chr1:128583801-128583900	APP	overlapping	0	0.0246423
Chr2:6368501-6368600	ASTN2	overlapping	0	2.36168e-05	Chr2:149874901-149875000	PKP4	overlapping	0	2.18318e-05	Chr1:136990501-136990600	TMPRSS15	overlapping	0	0.000695675
Chr2:6966601-6966700	ASTN2	overlapping	0	0.00121418	Chr2:150709501-150709600	ACVR1	overlapping	0	0.000470092	Chr1:153920001-153920100	ENSOARG00000016988	overlapping	0	0.0121302
Chr2:7070401-7070500	ASTN2	overlapping	0	1.87812e-08	Chr2:155857501-155857600	FMNL2	overlapping	0	0.000210996	Chr1:155827901-155828000	EPHA3	overlapping	0	3.24966e-05
Chr2:7100101-7100200	ASTN2	overlapping	0	4.06309e-14	Chr2:156557901-156558000	CACNB4	overlapping	0	0.000859647	Chr1:156893001-156893100	NSUN3	overlapping	0	0.00197818
Chr2:7338401-7338500	PAPPA	overlapping	0	0.000716697	Chr2:159508401-159508500	KIF5C	overlapping	0	7.05069e-06	Chr1:160525001-160525100	ARL6	overlapping	0	0.0018717
Chr2:9269201-9269300	DFNB31	overlapping	0	0.023088	Chr2:168848301-168848400	LRP1B	overlapping	0	0.0231967	Chr1:160738201-160738300	GABRR3	overlapping	0	1.51121e-07
Chr2:9402101-9402200	COL27A1	overlapping	0	0.00947505	Chr2:173886301-173886400	LCT	overlapping	0	0.000269344	Chr1:160769201-160769300	GABRR3	overlapping	0	0.0116569
Chr2:9681701-9681800	ZNF618	overlapping	0	0.00108394	Chr2:173891601-173891700	LCT	overlapping	0	0.0185568	Chr1:161530601-161530700	ST3GAL6	overlapping	0	0.00961782
Chr2:10302901-10303000	BSPRY	overlapping	0	7.32248e-07	Chr2:174881001-174881100	ACMSD	overlapping	0	0.027691	Chr1:162832301-162832400	CMSS1	overlapping	0	0.000778517
Chr2:10800501-10800600	KIAA1958	overlapping	0	5.42825e-17	Chr2:175197001-175197100	TMEM163	overlapping	0	0.0110168	Chr1:162832401-162832500	CMSS1	overlapping	0	0.00125341
Chr2:10873701-10873800	KIAA1958	overlapping	0	0.00543451	Chr2:175310401-175310500	MGAT5	overlapping	0	0.0115325	Chr1:163251601-163251700	ENSOARG00000018030	overlapping	0	6.81826e-05
Chr2:12480001-12480100	LPAR1	overlapping	0	0.00045733	Chr2:177226401-177226500	NCKAP5	overlapping	0	0.00327413	Chr1:163389001-163389100	ENSOARG00000018044	overlapping	0	4.17877e-09
Chr2:12963601-12963700	TXNDC8	overlapping	0	0.000268835	Chr2:180023601-180023700	DPP10	overlapping	0	0.00149533	Chr1:163398801-163398900	ENSOARG00000018044	overlapping	0	2.01518e-06
Chr2:13564701-13564800	ENSOARG00000006946	overlapping	0	0.000289041	Chr2:184439801-184439900	RALB	overlapping	0	0.0134556	Chr1:164610701-164610800	NFKBIZ	overlapping	0	0.0304509
Chr2:21501401-21501500	ALDOB	overlapping	0	0.000947883	Chr2:192190001-192190100	STAT1	overlapping	0	0.0205703	Chr1:171380201-171380300	IFT57	overlapping	0	2.17556e-06
Chr2:21501501-21501600	ALDOB	overlapping	0	0.0315402	Chr2:199090301-199090400	ENSOARG00000015701	overlapping	0	0.00470353	Chr1:174818301-174818400	PLCXD2	overlapping	0	0.000399652
Chr2:21501601-21501700	ALDOB	overlapping	0	0.0040031	Chr2:207321501-207321600	ZDBF2	overlapping	0	0.0018515	Chr1:174818401-174818500	PLCXD2	overlapping	0	8.10038e-07
Chr2:21503901-21504000	ALDOB	overlapping	0	9.20518e-06	Chr2:215976201-215976300	ABCA12	overlapping	0	0	Chr1:175187301-175187400	TMPRSS7	overlapping	0	0.00144814
Chr2:21504501-21504600	ALDOB	overlapping	0	0.0441112	Chr2:215976301-215976400	ABCA12	overlapping	0	0	Chr1:176627601-176627700	SIDT1	overlapping	0	0.0006978
Chr2:21508801-21508900	ALDOB	overlapping	0	0.00783352	Chr2:215976401-215976500	ABCA12	overlapping	0	0	Chr1:177065101-177065200	KIAA1407	overlapping	0	1.67136e-05
Chr2:21508901-21509000	ALDOB	overlapping	0	3.48936e-08	Chr2:215976501-215976600	ABCA12	overlapping	0	0	Chr1:178860601-178860700	LSAMP	overlapping	0	0.0410357
Chr2:21509001-21509100	ALDOB	overlapping	0	0.0130092	Chr2:217319501-217319600	MARCH4	overlapping	0	1.3406e-05	Chr1:178963301-178963400	LSAMP	overlapping	0	0.000141699
Chr2:21509101-21509200	ALDOB	overlapping	0	9.39036e-23	Chr2:220434701-220434800	ASIC4	overlapping	0	0.0225576	Chr1:182149001-182149100	IGSF11	overlapping	0	0.000131601
Chr2:36115601-36115700	FRMD3	overlapping	0	0.0364344	Chr2:222625301-222625400	EPHA4	overlapping	0	0.034292	Chr1:183695001-183695100	RABL3	overlapping	0	0.0402397
Chr2:38703401-38703500	ADRA1A	overlapping	0	0.0418048	Chr2:225981001-225981100	DOCK10	overlapping	0	0.0390203	Chr1:183723601-183723700	GTF2E1	overlapping	0	1.39239e-05
Chr2:42373101-42373200	RHOBTB2	overlapping	0	0.0090011	Chr2:233662601-233662700	AZIN2	overlapping	0	1.29653e-07	Chr1:183905001-183905100	STXBP5L	overlapping	0	0.0100961
Chr2:42373201-42373300	RHOBTB2	overlapping	0	0.0035574	Chr2:233670801-233670900	AZIN2	overlapping	0	8.41746e-06	Chr1:183905101-183905200	STXBP5L	overlapping	0	0.000699959
Chr2:42375001-42375100	RHOBTB2	overlapping	0	0.000856509	Chr2:240056801-240056900	ENSOARG00000005477	overlapping	0	3.6372e-07	Chr1:184050601-184050700	STXBP5L	overlapping	0	0.047911
Chr2:42376101-42376200	RHOBTB2	overlapping	0	0.00131459	Chr2:243931401-243931500	USP48	overlapping	0	4.4241e-05	Chr1:185099901-185100000	FAM162A	overlapping	0	5.61757e-05
Chr2:42378501-42378600	RHOBTB2	overlapping	0	4.7205e-15	Chr2:246281901-246282000	UBR4	overlapping	0	0.00529021	Chr1:185399701-185399800	DIRC2	overlapping	0	0.00520616
Chr2:42381301-42381400	RHOBTB2	overlapping	0	0.00249194	Chr2:248641801-248641900	FBXO42	overlapping	0	1.46114e-05	Chr1:185442401-185442500	DIRC2	overlapping	0	0.00919996
Chr2:42466801-42466900	PEBP4	overlapping	0	0.0320056	Chr3:34101-34200	ENSOARG00000000385	overlapping	0	0.0122968	Chr1:186302701-186302800	MLCK	overlapping	0	0.0451799
Chr2:46892601-46892700	ENSOARG00000010783	overlapping	0	0.0143944	Chr3:56401-56500	ENSOARG00000000385	overlapping	0	0.0358067	Chr1:186375501-186375600	MLCK	overlapping	0	0.00163974
Chr2:46892701-46892800	ENSOARG00000010783	overlapping	0	0.000809994	Chr3:115901-116000	ENSOARG00000000505	overlapping	0	0.0101712	Chr1:186391301-186391400	MLCK	overlapping	0	0.000690215
Chr2:48503501-48503600	COL15A1	overlapping	0	0.0340744	Chr3:181701-181800	ENSOARG00000000518	overlapping	0	0.00430694	Chr1:187172501-187172600	KALRN	overlapping	0	0.000172709
Chr2:50059801-50059900	CCDC180	overlapping	0	0.000226693	Chr3:453401-453500	PNPLA7	overlapping	0	2.2127e-05	Chr1:187354401-187354500	KALRN	overlapping	0	0.00640376
Chr2:52153901-52154000	RECK	overlapping	0	0.00623773	Chr3:489701-489800	PNPLA7	overlapping	0	0.000404379	Chr1:187806701-187806800	HEG1	overlapping	0	7.76225e-08
Chr2:52265801-52265900	ENSOARG00000011681	overlapping	0	4.01699e-07	Chr3:2029401-2029500	ENSOARG00000002277	overlapping	0	0.0293661	Chr1:187807301-187807400	HEG1	overlapping	0	5.60809e-07
Chr2:52386801-52386900	TMEM8B	overlapping	0	0.0166036	Chr3:2747501-2747600	ENSOARG00000002277	overlapping	0	0.00442738	Chr1:187827801-187827900	HEG1	overlapping	0	0.00841707
Chr2:52445901-52446000	TMEM8B	overlapping	0	0.0001579	Chr3:2910201-2910300	ENSOARG00000003795	overlapping	0	8.1039e-06	Chr1:187842801-187842900	HEG1	overlapping	0	0.00380035
Chr2:53235301-53235400	ENSOARG00000012257	overlapping	0	0.00491129	Chr3:3422801-3422900	UBAC1	overlapping	0	0.0100833	Chr1:188448201-188448300	ENSOARG00000020259	overlapping	0	0.00224317
Chr2:59435901-59436000	PRUNE2	overlapping	0	6.00951e-06	Chr3:6142801-6142900	HMCN2	overlapping	0	2.55749e-06	Chr1:188736001-188736100	MUC20	overlapping	0	0.00913897
Chr2:61290601-61290700	C9orf41	overlapping	0	0.0432208	Chr3:7491201-7491300	CCBL1	overlapping	0	0.0253832	Chr1:190700201-190700300	XXYLT1	overlapping	0	1.4031e-07
Chr2:61296101-61296200	C9orf41	overlapping	0	5.87985e-09	Chr3:8772001-8772100	GARNL3	overlapping	0	0.00250561	Chr1:193158601-193158700	FGF12	overlapping	0	0.0264701
Chr2:67262901-67263000	PIP5K1B	overlapping	0	0.0298401	Chr3:8864001-8864100	RALGPS1	overlapping	0	0.0152539	Chr1:193332901-193333000	FGF12	overlapping	0	0.00582122
Chr2:74035901-74036000	GLDC	overlapping	0	0.036804	Chr3:8996801-8996900	RALGPS1	overlapping	0	2.01702e-05	Chr1:193333001-193333100	FGF12	overlapping	0	0.000291183
Chr2:81062201-81062300	MPDZ	overlapping	0	0.0018065	Chr3:9035201-9035300	RALGPS1	overlapping	0	6.7881e-08	Chr1:193490701-193490800	FGF12	overlapping	0	0.000513983
Chr2:83138001-83138100	TTC39B	overlapping	0	3.18001e-08	Chr3:9620401-9620500	MVB12B	overlapping	0	0.00181615	Chr1:195536001-195536100	P3H2	overlapping	0	0.0063877
Chr2:83218501-83218600	TTC39B	overlapping	0	3.17478e-06	Chr3:10203501-10203600	PBX3	overlapping	0	0.00117947	Chr1:198771201-198771300	FETUB	overlapping	0	0.000695805
Chr2:83232601-83232700	TTC39B	overlapping	0	0.0476231	Chr3:10922301-10922400	GOLGA1	overlapping	0	0.000193913	Chr1:198809901-198810000	AHSG	overlapping	0	3.45791e-09
Chr2:84307801-84307900	BNC2	overlapping	0	2.49801e-05	Chr3:12131201-12131300	ENSOARG00000013754	overlapping	0	0.0351698	Chr1:198813101-198813200	AHSG	overlapping	0	0.00195936
Chr2:85504701-85504800	SH3GL2	overlapping	0	0.0305658	Chr3:12880801-12880900	ENSOARG00000019195	overlapping	0	0.000649081	Chr1:199154101-199154200	DGKG	overlapping	0	2.47265e-05
Chr2:86426301-86426400	ADAMTSL1	overlapping	0	0.00631015	Chr3:12880901-12881000	ENSOARG00000019195	overlapping	0	0.00413533	Chr1:199155301-199155400	DGKG	overlapping	0	0.0378944
Chr2:86487401-86487500	ADAMTSL1	overlapping	0	0.000915837	Chr3:13664501-13664600	TTLL11	overlapping	0	0.00133646	Chr1:199731301-199731400	IGF2BP2	overlapping	0	0.00173752
Chr2:86493701-86493800	ADAMTSL1	overlapping	0	0.0370541	Chr3:14388401-14388500	ENSOARG00000014585	overlapping	0	0.0053866	Chr1:199798501-199798600	SENP2	overlapping	0	0.0230007
Chr2:86828901-86829000	ADAMTSL1	overlapping	0	0.031704	Chr3:16762601-16762700	RNF144A	overlapping	0	0.0151608	Chr1:200338501-200338600	VPS8	overlapping	0	0.0124269
Chr2:87461001-87461100	SLC24A2	overlapping	0	0.000642364	Chr3:18565101-18565200	ASAP2	overlapping	0	0.0220256	Chr1:200833101-200833200	EPHB3	overlapping	0	0.0262111
Chr2:87553201-87553300	SLC24A2	overlapping	0	0.0135763	Chr3:32589801-32589900	DNMT3A	overlapping	0	0.00935529	Chr1:201877001-201877100	MCF2L2	overlapping	0	0.0406343
Chr2:89120701-89120800	ENSOARG00000008791	overlapping	0	2.03029e-08	Chr3:33528401-33528500	DRC1	overlapping	0	0.0183787	Chr1:202009701-202009800	MCF2L2	overlapping	0	0.0051922
Chr2:94870001-94870100	ENSOARG00000014609	overlapping	0	2.97432e-05	Chr3:34017501-34017600	AGBL5	overlapping	0	0.0002195	Chr1:202244501-202244600	MCCC1	overlapping	0	3.44724e-06
Chr2:101800701-101800800	FZD3	overlapping	0	9.78186e-12	Chr3:34017601-34017700	AGBL5	overlapping	0	2.56125e-08	Chr1:204351901-204352000	FXR1	overlapping	0	0.00849024
Chr2:101808101-101808200	FZD3	overlapping	0	7.09259e-05	Chr3:35958901-35959000	ALK	overlapping	0	0.00914158	Chr1:205423601-205423700	PEX5L	overlapping	0	0.0424279
Chr2:102987101-102987200	MSRA	overlapping	0	0.0378851	Chr3:37652801-37652900	GALNT14	overlapping	0	0.00953199	Chr1:205869901-205870000	GNB4	overlapping	0	0.0129952
Chr2:103226201-103226300	MSRA	overlapping	0	0.0144277	Chr3:39225701-39225800	ANTXR1	overlapping	0	3.90674e-11	Chr1:208082701-208082800	TBL1XR1	overlapping	0	0.0203367
Chr2:103425301-103425400	C8orf74	overlapping	0	0.0234285	Chr3:41699701-41699800	MEIS1	overlapping	0	7.04783e-07	Chr1:209680101-209680200	NAALADL2	overlapping	0	7.51613e-07
Chr2:104943901-104944000	GLRA3	overlapping	0	5.36921e-07	Chr3:42970801-42970900	ACTR2	overlapping	0	0.00256954	Chr1:212595201-212595300	SPATA16	overlapping	0	0.0256245
Chr2:109958701-109958800	AADAT	overlapping	0	0.0351882	Chr3:50996501-50996600	ENSOARG00000020362	overlapping	0	1.02904e-05	Chr1:213450601-213450700	FNDC3B	overlapping	0	1.35416e-06
Chr2:110065101-110065200	MFAP3L	overlapping	0	0.00134153	Chr3:69198201-69198300	EML6	overlapping	0	0.00808374	Chr1:213943601-213943700	PLD1	overlapping	0	0.0248353
Chr2:110297801-110297900	CLCN3	overlapping	0	0.00194935	Chr3:75735401-75735500	LHR	overlapping	0	0.00580698	Chr1:214271301-214271400	TNIK	overlapping	0	0.0425428
Chr2:111166101-111166200	PALLD	overlapping	0	0.000131034	Chr3:78090901-78091000	PRKCE	overlapping	0	0.00835982	Chr1:214412201-214412300	TNIK	overlapping	0	0.000479055
Chr2:112607801-112607900	HERC2	overlapping	0	9.34038e-05	Chr3:85142501-85142600	ARHGEF33	overlapping	0	0.0208953	Chr1:215281001-215281100	PHC3	overlapping	0	0.0209556
Chr2:116474301-116474400	AMMECR1L	overlapping	0	5.36729e-06	Chr3:87511101-87511200	CRIM1	overlapping	0	0.0363868	Chr1:217673601-217673700	SERPINI1	overlapping	0	0.000108037
Chr2:123264101-123264200	ENSOARG00000016691	overlapping	0	1.74016e-05	Chr3:87571401-87571500	CRIM1	overlapping	0	0.00159053	Chr1:218007801-218007900	SERPINI2	overlapping	0	6.06763e-06
Chr2:123264201-123264300	ENSOARG00000016691	overlapping	0	0.0220113	Chr3:87573801-87573900	CRIM1	overlapping	0	0.0380593	Chr1:225232401-225232500	IFT80	overlapping	0	0.0213846
Chr2:123264501-123264600	ENSOARG00000016691	overlapping	0	2.52095e-11	Chr3:108302301-108302400	PGEPII	overlapping	0	0.000308847	Chr1:225617201-225617300	SCHIP1	overlapping	0	2.1435e-09
Chr2:127187601-127187700	ITGA4	overlapping	0	0.00962958	Chr3:118799301-118799400	TMTC2	overlapping	0	0.00527208	Chr1:228163001-228163100	VEPH1	overlapping	0	4.87214e-06
Chr2:127247301-127247400	ITGA4	overlapping	0	0.000219364	Chr3:122212001-122212100	MGAT4C	overlapping	0	9.64214e-09	Chr1:228481301-228481400	VEPH1	overlapping	0	7.81551e-11
Chr2:130065201-130065300	CCDC141	overlapping	0	0.017685	Chr3:133128901-133129000	RARG	overlapping	0	0.000137227	Chr1:228513701-228513800	VEPH1	overlapping	0	0.00083131
Chr2:130394601-130394700	TTN	overlapping	0	0.00868703	Chr3:133739401-133739500	ENSOARG00000016989	overlapping	0	0.00189887	Chr1:229389001-229389100	KCNAB1	overlapping	0	0.00843305
Chr2:130438901-130439000	TTN	overlapping	0	0.000975739	Chr3:133742001-133742100	ENSOARG00000016989	overlapping	0	2.77176e-07	Chr1:229405001-229405100	KCNAB1	overlapping	0	0.0220386
Chr2:131223101-131223200	PDE11A	overlapping	0	0.0227355	Chr3:133781801-133781900	ENSOARG00000016989	overlapping	0	5.0055e-12	Chr1:230673701-230673800	MME	overlapping	0	0.000486484
Chr2:131295901-131296000	PDE11A	overlapping	0	3.1991e-13	Chr3:133818501-133818600	ENSOARG00000016989	overlapping	0	0.000409361	Chr1:230673901-230674000	MME	overlapping	0	0.0048012
Chr2:131296801-131296900	PDE11A	overlapping	0	1.3994e-06	Chr3:134116201-134116300	NR4A1	overlapping	0	0.0021919	Chr1:231409701-231409800	GPR149	overlapping	0	3.71814e-05
Chr2:133038001-133038100	KIAA1715	overlapping	0	0.000496002	Chr3:134861301-134861400	POU6F1	overlapping	0	0.0150472	Chr1:231548301-231548400	ARHGEF26	overlapping	0	0.00034159
Chr2:134063601-134063700	CHN1	overlapping	0	8.74405e-05	Chr3:145438901-145439000	PDZRN4	overlapping	0	0.000206781	Chr1:236311001-236311100	RNF13	overlapping	0	0.00603467
Chr2:135671801-135671900	ENSOARG00000000725	overlapping	0	0.00313918	Chr3:147074701-147074800	SLC2A13	overlapping	0	0.00103639	Chr1:237026601-237026700	CP	overlapping	0	5.25216e-06
Chr2:135777501-135777600	RAPGEF4	overlapping	0	0.0120662	Chr3:149660501-149660600	MYRFL	overlapping	0	3.46836e-15	Chr1:237207101-237207200	GYG1	overlapping	0	0.00762758
Chr2:135830401-135830500	RAPGEF4	overlapping	0	0.000390822	Chr3:153299001-153299100	GRIP1	overlapping	0	0.0212185	Chr1:243152701-243152800	SLC9A9	overlapping	0	0.00312667
Chr2:136655001-136655100	METAP1D	overlapping	0	0.0429716	Chr3:156689501-156689600	PPM1H	overlapping	0	0.0293704	Chr1:243688001-243688100	SLC9A9	overlapping	0	0.0253165
Chr2:139532001-139532100	CERS6	overlapping	0	0.00308584	Chr3:172617201-172617300	ENSOARG00000016265	overlapping	0	3.5708e-05	Chr1:243754601-243754700	SLC9A9	overlapping	0	9.20734e-05
Chr2:141125201-141125300	XIRP2	overlapping	0	1.92023e-05	Chr3:181992601-181992700	FGD4	overlapping	0	0.0149307	Chr1:243754701-243754800	SLC9A9	overlapping	0	7.45941e-08
Chr2:142195901-142196000	SCN9A	overlapping	0	0.000244259	Chr3:182011301-182011400	FGD4	overlapping	0	0.0329225	Chr1:244217601-244217700	PCOLCE2	overlapping	0	0.000437879
Chr2:142831001-142831100	CSRNP3	overlapping	0	0.018705	Chr3:200914601-200914700	GRIN2B	overlapping	0	0.000434846	Chr1:244243901-244244000	PCOLCE2	overlapping	0	0.000163646
Chr2:143325101-143325200	SCN3A	overlapping	0	0.0360617	Chr3:205697201-205697300	ENSOARG00000001186	overlapping	0	0.0187861	Chr1:244406601-244406700	PLS1	overlapping	0	0.0436955
Chr2:149874901-149875000	PKP4	overlapping	0	0.00401843	Chr3:206932301-206932400	ENSOARG00000003690	overlapping	0	6.08375e-07	Chr1:244406701-244406800	PLS1	overlapping	0	0.0281137
Chr2:156517601-156517700	CACNB4	overlapping	0	0.000392056	Chr3:207474201-207474300	ATN1	overlapping	0	1.99914e-07	Chr1:244783401-244783500	GK5	overlapping	0	0.000194062
Chr2:156557901-156558000	CACNB4	overlapping	0	5.93869e-05	Chr3:208623301-208623400	ANO2	overlapping	0	0.000265276	Chr1:244987401-244987500	TFDP2	overlapping	0	1.69193e-05
Chr2:156798901-156799000	NEB	overlapping	0	0.0251796	Chr3:210820601-210820700	ENSOARG00000010797	overlapping	0	9.08817e-05	Chr1:246444401-246444500	CLSTN2	overlapping	0	5.46666e-05
Chr2:159496301-159496400	KIF5C	overlapping	0	0.0487396	Chr3:211630901-211631000	WNK1	overlapping	0	0.000130757	Chr1:246566701-246566800	CLSTN2	overlapping	0	7.43557e-05
Chr2:159514501-159514600	KIF5C	overlapping	0	0.00727163	Chr3:212038401-212038500	ERC1	overlapping	0	0.000166174	Chr1:246710001-246710100	CLSTN2	overlapping	0	0.00780425
Chr2:173891501-173891600	LCT	overlapping	0	1.39405e-13	Chr3:212038501-212038600	ERC1	overlapping	0	0.00234763	Chr1:246824401-246824500	CLSTN2	overlapping	0	0.000755397
Chr2:173891601-173891700	LCT	overlapping	0	2.62973e-06	Chr3:212333601-212333700	DCP1B	overlapping	0	1.68271e-06	Chr1:246824701-246824800	CLSTN2	overlapping	0	8.74676e-08
Chr2:175277701-175277800	MGAT5	overlapping	0	0.00776214	Chr3:213859801-213859900	BAIAP2L2	overlapping	0	0.00587972	Chr1:251196601-251196700	PPP2R3A	overlapping	0	0.0156422
Chr2:175310401-175310500	MGAT5	overlapping	0	0.0306622	Chr3:216998101-216998200	SEPT3	overlapping	0	0.00523352	Chr1:252246301-252246400	EPHB1	overlapping	0	0.00303436
Chr2:175310501-175310600	MGAT5	overlapping	0	1.79386e-12	Chr3:218274901-218275000	MPPED1	overlapping	0	0.0296198	Chr1:252300101-252300200	EPHB1	overlapping	0	0.024458
Chr2:177118101-177118200	NCKAP5	overlapping	0	0.00860679	Chr3:218878801-218878900	PARVG	overlapping	0	2.64385e-11	Chr1:252465801-252465900	EPHB1	overlapping	0	0.00396572
Chr2:183251701-183251800	MARCO	overlapping	0	0.0123477	Chr3:223541401-223541500	ENSOARG00000019587	overlapping	0	1.58325e-06	Chr1:252482301-252482400	EPHB1	overlapping	0	0.00954611
Chr2:185205701-185205800	GLI2	overlapping	0	0.0056159	Chr4:7646201-7646300	SUN3	overlapping	0	0.00511914	Chr1:252550101-252550200	EPHB1	overlapping	0	0.000941619
Chr2:191896201-191896300	ENSOARG00000013710	overlapping	0	0.000546297	Chr4:8302101-8302200	CDK14	overlapping	0	1.17472e-08	Chr1:253179801-253179900	RYK	overlapping	0	0.0275188
Chr2:192194901-192195000	STAT1	overlapping	0	0.0175781	Chr4:9404601-9404700	LRRD1	overlapping	0	0.00329588	Chr1:253707901-253708000	ENSOARG00000008517	overlapping	0	0.00174947
Chr2:192558301-192558400	MYO1B	overlapping	0	0.0201006	Chr4:9656501-9656600	ENSOARG00000018089	overlapping	0	0.00683428	Chr1:254037401-254037500	BFSP2	overlapping	0	0.00133849
Chr2:200610101-200610200	SATB2	overlapping	0	0.000176048	Chr4:10016001-10016100	CDK6	overlapping	0	0.000727618	Chr1:255034901-255035000	ACAD11	overlapping	0	0.000782888
Chr2:201697701-201697800	SPATS2L	overlapping	0	0.00869334	Chr4:10607401-10607500	CCDC132	overlapping	0	0.00929435	Chr1:256205701-256205800	CPNE4	overlapping	0	0.00454904
Chr2:202453101-202453200	ENSOARG00000016909	overlapping	0	0.0153457	Chr4:12394801-12394900	PPP1R9A	overlapping	0	0.00321318	Chr1:256525201-256525300	MRPL3	overlapping	0	0.000263761
Chr2:204617001-204617100	CD28	overlapping	0	0.00502887	Chr4:12646601-12646700	ASB4	overlapping	0	0.00309981	Chr1:256906501-256906600	NEK11	overlapping	0	2.28678e-07
Chr2:204863701-204863800	ICOS	overlapping	0	0.00938765	Chr4:13286001-13286100	DYNC1I1	overlapping	0	2.56339e-22	Chr1:258361601-258361700	DSCAM	overlapping	0	0.0103152
Chr2:208742001-208742100	CCNYL1	overlapping	0	4.72797e-06	Chr4:15178801-15178900	C1GALT1	overlapping	0	2.34278e-06	Chr1:258364201-258364300	DSCAM	overlapping	0	0.000116164
Chr2:212401301-212401400	ERBB4	overlapping	0	0.0299407	Chr4:22810801-22810900	DGKB	overlapping	0	1.49735e-05	Chr1:258425901-258426000	DSCAM	overlapping	0	0.0188863
Chr2:215976101-215976200	ABCA12	overlapping	0	0.0194667	Chr4:24819501-24819600	ISPD	overlapping	0	0.00012048	Chr1:259503101-259503200	BACE2	overlapping	0	0.000828949
Chr2:215976301-215976400	ABCA12	overlapping	0	0	Chr4:27487001-27487100	HDAC9	overlapping	0	0.00111068	Chr1:260789901-260790000	UBASH3A	overlapping	0	0.0477701
Chr2:215976401-215976500	ABCA12	overlapping	0	0	Chr4:37741401-37741500	PCLO	overlapping	0	5.21179e-07	Chr1:260796501-260796600	UBASH3A	overlapping	0	1.01365e-05
Chr2:215976501-215976600	ABCA12	overlapping	0	0	Chr4:37864601-37864700	PCLO	overlapping	0	6.02316e-06	Chr1:260839401-260839500	RSPH1	overlapping	0	0.00209819
Chr2:218938801-218938900	TNS1	overlapping	0	0.000431489	Chr4:40256701-40256800	ENSOARG00000017020	overlapping	0	0.0167576	Chr1:262825401-262825500	PTTG1IP	overlapping	0	1.99754e-06
Chr2:230200001-230200100	PID1	overlapping	0	4.26981e-06	Chr4:43559101-43559200	RSBN1L	overlapping	0	0.000440511	Chr1:263818701-263818800	COL6A1	overlapping	0	0.00030859
Chr2:230633101-230633200	DNER	overlapping	0	0.0166931	Chr4:43909201-43909300	GSAP	overlapping	0	4.55623e-06	Chr1:266416601-266416700	ENSOARG00000013744	overlapping	0	0.000411425
Chr2:231098201-231098300	FBXO36	overlapping	0	7.20642e-07	Chr4:49262901-49263000	NRCAM	overlapping	0	2.65173e-09	Chr1:268125801-268125900	KCNJ6	overlapping	0	1.91771e-06
Chr2:232750801-232750900	DIS3L2	overlapping	0	0.000141007	Chr4:50760701-50760800	CFTR	overlapping	0	4.32243e-06	Chr1:268724101-268724200	ERG	overlapping	0	0.00123223
Chr2:232978101-232978200	DIS3L2	overlapping	0	0.00972861	Chr4:51063201-51063300	WNT2	overlapping	0	0.0042027	Chr1:269551201-269551300	ENSOARG00000014569	overlapping	0	0.00217385
Chr2:233028101-233028200	DIS3L2	overlapping	0	0.000353355	Chr4:55909501-55909600	IFRD1	overlapping	0	1.61065e-16	Chr1:269552401-269552500	ENSOARG00000014569	overlapping	0	0.0339679
Chr2:233031501-233031600	DIS3L2	overlapping	0	1.58608e-09	Chr4:55909601-55909700	IFRD1	overlapping	0	6.41613e-09	Chr1:269686001-269686100	COL6A6	overlapping	0	0.0033607
Chr2:234822401-234822500	BAI2	overlapping	0	1.10262e-06	Chr4:56054401-56054500	ZNF277	overlapping	0	0.00875304	Chr1:271513501-271513600	RFTN1	overlapping	0	3.39161e-05
Chr2:234822501-234822600	BAI2	overlapping	0	0.00182432	Chr4:56269501-56269600	DOCK4	overlapping	0	0.000277612	Chr1:274673301-274673400	KCNH8	overlapping	0	7.32514e-05
Chr2:234822701-234822800	BAI2	overlapping	0	0.0438411	Chr4:56366901-56367000	DOCK4	overlapping	0	1.07332e-07	Chr1:275246901-275247000	EFHB	overlapping	0	2.67885e-21
Chr2:237178901-237179000	PTPRU	overlapping	0	1.93207e-05	Chr4:56589901-56590000	DOCK4	overlapping	0	0.00345171	Chr2:1877501-1877600	ENSOARG00000005386	overlapping	0	2.89989e-07
Chr2:238792601-238792700	MAP3K6	overlapping	0	0.0257447	Chr4:61038001-61038100	EEPD1	overlapping	0	0.00326925	Chr2:2328301-2328400	CNTRL	overlapping	0	2.12166e-10
Chr2:239847401-239847500	PDIK1L	overlapping	0	0.000326503	Chr4:67634801-67634900	ENSOARG00000009105	overlapping	0	0.0195353	Chr2:2469201-2469300	C5	overlapping	0	0.000943995
Chr2:240056801-240056900	ENSOARG00000005477	overlapping	0	2.1223e-08	Chr4:68264601-68264700	JAZF1	overlapping	0	0.000800958	Chr2:2495101-2495200	C5	overlapping	0	0.00203019
Chr2:241770901-241771000	ENSOARG00000006972	overlapping	0	4.95582e-08	Chr4:68352401-68352500	TAX1BP1	overlapping	0	0.0310768	Chr2:2712001-2712100	FBXW2	overlapping	0	0.0436473
Chr2:241819401-241819500	ENSOARG00000006972	overlapping	0	0.00361507	Chr4:81678801-81678900	ENSOARG00000017701	overlapping	0	0.00111243	Chr2:2941201-2941300	CDK5RAP2	overlapping	0	1.29329e-11
Chr2:241991801-241991900	HMGCL	overlapping	0	0.00728936	Chr4:92003601-92003700	SND1	overlapping	0	0.0322415	Chr2:2941301-2941400	CDK5RAP2	overlapping	0	0.000200049
Chr2:243063801-243063900	ENSOARG00000019565	overlapping	0	0.0141969	Chr4:92259801-92259900	SND1	overlapping	0	0.0156387	Chr2:4207501-4207600	BRINP1	overlapping	0	0.000476314
Chr2:243931401-243931500	USP48	overlapping	0	2.9348e-08	Chr4:94318301-94318400	COPG2	overlapping	0	5.4765e-06	Chr2:6533901-6534000	ASTN2	overlapping	0	0.00199971
Chr2:244048401-244048500	RAP1GAP	overlapping	0	0.00625942	Chr4:94323301-94323400	COPG2	overlapping	0	0.0181067	Chr2:6966601-6966700	ASTN2	overlapping	0	5.11337e-06
Chr2:246281901-246282000	UBR4	overlapping	0	0.00357671	Chr4:94323401-94323500	COPG2	overlapping	0	1.25335e-07	Chr2:7100101-7100200	ASTN2	overlapping	0	4.17746e-16
Chr2:246551301-246551400	ENSOARG00000010419	overlapping	0	0.000183745	Chr4:94323601-94323700	COPG2	overlapping	0	2.55421e-08	Chr2:7286101-7286200	PAPPA	overlapping	0	0.00583836
Chr2:248091801-248091900	PADI4	overlapping	0	0.00386912	Chr4:94324001-94324100	COPG2	overlapping	0	0.0188233	Chr2:7332801-7332900	PAPPA	overlapping	0	0.00142508
Chr2:248641801-248641900	FBXO42	overlapping	0	0.00269416	Chr4:94324101-94324200	COPG2	overlapping	0	5.91929e-09	Chr2:7474501-7474600	PAPPA	overlapping	0	8.18634e-06
Chr3:150701-150800	ENSOARG00000000505	overlapping	0	0.0175888	Chr4:94324201-94324300	COPG2	overlapping	0	2.1533e-05	Chr2:8940801-8940900	TNFSF15	overlapping	0	0.0011615
Chr3:150801-150900	ENSOARG00000000505	overlapping	0	0.0111001	Chr4:94333101-94333200	COPG2	overlapping	0	3.08221e-06	Chr2:9269201-9269300	DFNB31	overlapping	0	0.0332818
Chr3:466901-467000	PNPLA7	overlapping	0	1.48091e-08	Chr4:94333201-94333300	COPG2	overlapping	0	1.01157e-07	Chr2:9402101-9402200	COL27A1	overlapping	0	1.07474e-06
Chr3:884901-885000	CCDC183	overlapping	0	0.00799661	Chr4:94333301-94333400	COPG2	overlapping	0	3.61904e-05	Chr2:9407501-9407600	COL27A1	overlapping	0	0.0151006
Chr3:1506401-1506500	ENSOARG00000002277	overlapping	0	3.60697e-08	Chr4:97635001-97635100	EXOC4	overlapping	0	2.71961e-06	Chr2:9441801-9441900	COL27A1	overlapping	0	0.00747966
Chr3:2592601-2592700	ENSOARG00000002277	overlapping	0	0.0187356	Chr4:101127601-101127700	DGKI	overlapping	0	0.00202	Chr2:9496301-9496400	COL27A1	overlapping	0	8.22474e-05
Chr3:2800701-2800800	ENSOARG00000002277	overlapping	0	0.00605091	Chr4:102751401-102751500	KLRG2	overlapping	0	0.00106216	Chr2:9681701-9681800	ZNF618	overlapping	0	0.000522118
Chr3:5208201-5208300	UCK1	overlapping	0	0.00536536	Chr4:102951901-102952000	HIPK2	overlapping	0	5.16247e-05	Chr2:10764901-10765000	SLC46A2	overlapping	0	0.0141284
Chr3:5567901-5568000	LAMC3	overlapping	0	0.000156153	Chr4:103680101-103680200	DENND2A	overlapping	0	0.026701	Chr2:10800501-10800600	KIAA1958	overlapping	0	5.67448e-15
Chr3:5590001-5590100	LAMC3	overlapping	0	0.0364094	Chr4:111378701-111378800	ENSOARG00000018841	overlapping	0	0.00044246	Chr2:10873701-10873800	KIAA1958	overlapping	0	0.000361237
Chr3:6142801-6142900	HMCN2	overlapping	0	0.00334387	Chr4:112012301-112012400	ENSOARG00000000650	overlapping	0	6.07802e-09	Chr2:11774101-11774200	C9orf84	overlapping	0	0.00953026
Chr3:6740801-6740900	PTGES	overlapping	0	0.040351	Chr4:112226501-112226600	GIMAP8	overlapping	0	0.0164214	Chr2:12359201-12359300	LPAR1	overlapping	0	0.000455948
Chr3:8023201-8023300	ENSOARG00000010867	overlapping	0	0.00859895	Chr4:112437201-112437300	ENSOARG00000001140	overlapping	0	4.8056e-40	Chr2:12480001-12480100	LPAR1	overlapping	0	8.67313e-06
Chr3:8772001-8772100	GARNL3	overlapping	0	2.79799e-08	Chr4:112437501-112437600	ENSOARG00000001140	overlapping	0	0.00687151	Chr2:12785601-12785700	SVEP1	overlapping	0	0.015243
Chr3:8988501-8988600	RALGPS1	overlapping	0	0.0219375	Chr4:112437601-112437700	ENSOARG00000001140	overlapping	0	0.000137874	Chr2:13883401-13883500	PTPN3	overlapping	0	0.000381448
Chr3:10203501-10203600	PBX3	overlapping	0	1.22232e-07	Chr4:112437901-112438000	ENSOARG00000001140	overlapping	0	0.00214742	Chr2:14128601-14128700	FRRS1L	overlapping	0	0.00821777
Chr3:10922301-10922400	GOLGA1	overlapping	0	0.000178746	Chr4:112438001-112438100	ENSOARG00000001140	overlapping	0	0.000208667	Chr2:16097301-16097400	ZNF462	overlapping	0	0.00780057
Chr3:11260501-11260600	NR6A1	overlapping	0	0.00411411	Chr5:2156301-2156400	ZNF454	overlapping	0	0.00302424	Chr2:20151801-20151900	CYLC2	overlapping	0	3.69907e-06
Chr3:12634001-12634100	RABGAP1	overlapping	0	0.000117082	Chr5:2421701-2421800	TRIM11	overlapping	0	0.041606	Chr2:21501401-21501500	ALDOB	overlapping	0	1.48758e-06
Chr3:12704801-12704900	RABGAP1	overlapping	0	0.000575479	Chr5:4931501-4931600	KCNN1	overlapping	0	3.50349e-08	Chr2:21501601-21501700	ALDOB	overlapping	0	1.34417e-06
Chr3:13596101-13596200	MORN5	overlapping	0	6.2322e-06	Chr5:5045201-5045300	JAK3	overlapping	0	0.00089238	Chr2:21503901-21504000	ALDOB	overlapping	0	0.000583731
Chr3:13664501-13664600	TTLL11	overlapping	0	0.000434087	Chr5:5512801-5512900	PLVAP	overlapping	0	0.000318113	Chr2:21508901-21509000	ALDOB	overlapping	0	1.01292e-07
Chr3:14810601-14810700	ENSOARG00000014594	overlapping	0	9.11624e-06	Chr5:5534201-5534300	ANO8	overlapping	0	7.16777e-05	Chr2:21509001-21509100	ALDOB	overlapping	0	0.000858146
Chr3:16762601-16762700	RNF144A	overlapping	0	1.01712e-05	Chr5:6116001-6116100	TMEM38A	overlapping	0	0.0012671	Chr2:21509101-21509200	ALDOB	overlapping	0	1.552e-23
Chr3:19784301-19784400	ATP6V1C2	overlapping	0	0.00404673	Chr5:6654901-6655000	TPM4	overlapping	0	1.76572e-06	Chr2:23736701-23736800	SHC3	overlapping	0	0.00721948
Chr3:24745501-24745600	FAM49A	overlapping	0	3.11938e-06	Chr5:7606201-7606300	BRD4	overlapping	0	0.00536831	Chr2:27943501-27943600	FAM120AOS	overlapping	0	0.0152744
Chr3:31297701-31297800	KLHL29	overlapping	0	0.000165061	Chr5:9955701-9955800	ZSWIM4	overlapping	0	0.0429184	Chr2:28607301-28607400	CENPP	overlapping	0	0.033816
Chr3:31325601-31325700	KLHL29	overlapping	0	0.042492	Chr5:11193501-11193600	ENSOARG00000013067	overlapping	0	0.0304724	Chr2:29567801-29567900	HABP4	overlapping	0	0.0141502
Chr3:32246701-32246800	ADCY3	overlapping	0	0.00887819	Chr5:12128101-12128200	OLFM2	overlapping	0	9.40145e-07	Chr2:31370901-31371000	ENSOARG00000008634	overlapping	0	0.0249212
Chr3:32246801-32246900	ADCY3	overlapping	0	1.37865e-06	Chr5:13274501-13274600	KANK2	overlapping	0	0.0444725	Chr2:31389101-31389200	ENSOARG00000008634	overlapping	0	2.00947e-05
Chr3:33217101-33217200	RAB10	overlapping	0	0.000701747	Chr5:13305401-13305500	DOCK6	overlapping	0	1.41553e-06	Chr2:31902601-31902700	DAPK1	overlapping	0	0.0314326
Chr3:34278401-34278500	GTF3C2	overlapping	0	1.93341e-06	Chr5:14211501-14211600	FCER2	overlapping	0	1.55557e-06	Chr2:34706601-34706700	NTRK2	overlapping	0	0.00141241
Chr3:34773801-34773900	BRE	overlapping	0	0.00921507	Chr5:15870901-15871000	ACSBG2	overlapping	0	0.0266568	Chr2:34754401-34754500	NTRK2	overlapping	0	0.000430875
Chr3:34956701-34956800	BRE	overlapping	0	0.0048938	Chr5:16087101-16087200	LONP1	overlapping	0	2.84593e-08	Chr2:34797001-34797100	NTRK2	overlapping	0	1.37116e-05
Chr3:35114901-35115000	BRE	overlapping	0	0.0234778	Chr5:16184001-16184100	LONP1	overlapping	0	0.00748162	Chr2:36784401-36784500	CNTFR	overlapping	0	0.0449128
Chr3:35166901-35167000	BRE	overlapping	0	0.00184955	Chr5:16627001-16627100	PTPRS	overlapping	0	0.000170437	Chr2:36786901-36787000	CNTFR	overlapping	0	0.0174399
Chr3:35632801-35632900	SPDYA	overlapping	0	0.00109762	Chr5:16627101-16627200	PTPRS	overlapping	0	4.08639e-06	Chr2:37244001-37244100	UBE2R2	overlapping	0	0.00702774
Chr3:37652601-37652700	GALNT14	overlapping	0	0.00839737	Chr5:16627401-16627500	PTPRS	overlapping	0	0.00550348	Chr2:37801501-37801600	B4GALT1	overlapping	0	0.0280415
Chr3:39225701-39225800	ANTXR1	overlapping	0	1.46762e-13	Chr5:17037001-17037100	DPP9	overlapping	0	0.00624514	Chr2:38356301-38356400	STMN4	overlapping	0	0.00662298
Chr3:44706001-44706100	WDPCP	overlapping	0	4.13626e-05	Chr5:23041301-23041400	FBN2	overlapping	0	4.54011e-06	Chr2:39374101-39374200	EBF2	overlapping	0	0.0134045
Chr3:57013901-57014000	TCF7L1	overlapping	0	0.00200826	Chr5:24572101-24572200	MARCH3	overlapping	0	0.0163173	Chr2:39377301-39377400	EBF2	overlapping	0	0.000525262
Chr3:58022901-58023000	REEP1	overlapping	0	0.0157915	Chr5:28921701-28921800	SNCAIP	overlapping	0	0.000178644	Chr2:40043701-40043800	DOCK5	overlapping	0	0.0060591
Chr3:61952601-61952700	RANBP2	overlapping	0	6.3702e-08	Chr5:36349001-36349100	DOK3	overlapping	0	3.56707e-08	Chr2:42258001-42258100	LOXL2	overlapping	0	0.000796914
Chr3:67756501-67756600	CCDC85A	overlapping	0	0.0090169	Chr5:37686501-37686600	ENSOARG00000016732	overlapping	0	4.39133e-06	Chr2:42375001-42375100	RHOBTB2	overlapping	0	0.00156309
Chr3:68971901-68972000	EML6	overlapping	0	0.00149441	Chr5:39698201-39698300	ENSOARG00000008025	overlapping	0	0.00112997	Chr2:42378501-42378600	RHOBTB2	overlapping	0	7.43176e-18
Chr3:69395001-69395100	SPTBN1	overlapping	0	0.00605761	Chr5:42375001-42375100	FSTL4	overlapping	0	0.0349181	Chr2:42381301-42381400	RHOBTB2	overlapping	0	7.95255e-06
Chr3:69395101-69395200	SPTBN1	overlapping	0	0.000842436	Chr5:42611601-42611700	FSTL4	overlapping	0	0.00116667	Chr2:42381401-42381500	RHOBTB2	overlapping	0	0.0034599
Chr3:77348901-77349000	MCFD2	overlapping	0	0.0473558	Chr5:43041901-43042000	VDAC1	overlapping	0	0.000211915	Chr2:42466801-42466900	PEBP4	overlapping	0	0.00135377
Chr3:78090901-78091000	PRKCE	overlapping	0	0.000287518	Chr5:44896901-44897000	SMAD5	overlapping	0	4.58696e-10	Chr2:42483401-42483500	PEBP4	overlapping	0	0.000249358
Chr3:80471401-80471500	PLEKHH2	overlapping	0	0.00582094	Chr5:44897001-44897100	SMAD5	overlapping	0	0.000170934	Chr2:42595601-42595700	PEBP4	overlapping	0	0.0222596
Chr3:86961301-86961400	HEATR5B	overlapping	0	0.000581653	Chr5:45055601-45055700	TRPC7	overlapping	0	0.0270084	Chr2:43212301-43212400	REEP4	overlapping	0	9.12324e-06
Chr3:87237501-87237600	VIT	overlapping	0	5.17724e-05	Chr5:48426601-48426700	NRG2	overlapping	0	4.31936e-08	Chr2:43646401-43646500	GFRA2	overlapping	0	8.23991e-05
Chr3:87423801-87423900	CRIM1	overlapping	0	0.0109784	Chr5:48426901-48427000	NRG2	overlapping	0	0.001057	Chr2:46634701-46634800	ENSOARG00000010762	overlapping	0	1.64513e-05
Chr3:87571401-87571500	CRIM1	overlapping	0	5.93434e-05	Chr5:48833701-48833800	PFDN1	overlapping	0	4.07223e-08	Chr2:46892601-46892700	ENSOARG00000010783	overlapping	0	0.00496676
Chr3:90525601-90525700	LTBP1	overlapping	0	1.10944e-05	Chr5:49269001-49269100	PCDHA2	overlapping	0	0.0279835	Chr2:48503501-48503600	COL15A1	overlapping	0	0.00864316
Chr3:92492001-92492100	TGFA	overlapping	0	6.01531e-12	Chr5:58245901-58246000	AFAP1L1	overlapping	0	0.0282239	Chr2:48503601-48503700	COL15A1	overlapping	0	0.0438025
Chr3:93390801-93390900	DYSF	overlapping	0	0.000118283	Chr5:59598701-59598800	DCTN4	overlapping	0	0.00119226	Chr2:49166701-49166800	GABBR2	overlapping	0	1.18968e-10
Chr3:93477001-93477100	DYSF	overlapping	0	0.00161295	Chr5:62457901-62458000	GRIA1	overlapping	0	0.00102301	Chr2:50059801-50059900	CCDC180	overlapping	0	0.000868601
Chr3:93487101-93487200	DYSF	overlapping	0	0.0194169	Chr5:65341501-65341600	SGCD	overlapping	0	0.0015693	Chr2:50438001-50438100	ENSOARG00000011346	overlapping	0	0.0208137
Chr3:94429401-94429500	EXOC6B	overlapping	0	0.0370461	Chr5:65472301-65472400	SGCD	overlapping	0	4.31217e-05	Chr2:51191501-51191600	ZCCHC7	overlapping	0	0.0226458
Chr3:94682001-94682100	EXOC6B	overlapping	0	0.0466604	Chr5:67705701-67705800	ENSOARG00000012836	overlapping	0	0.000177288	Chr2:51223801-51223900	ZCCHC7	overlapping	0	0.0354086
Chr3:94749001-94749100	EXOC6B	overlapping	0	0.0486298	Chr5:78500101-78500200	RASGRF2	overlapping	0	0.0156656	Chr2:51482801-51482900	PAX5	overlapping	0	0.000950974
Chr3:95587301-95587400	STAMBP	overlapping	0	4.92882e-07	Chr5:78670601-78670700	ACOT12	overlapping	0	0.000169195	Chr2:52153901-52154000	RECK	overlapping	0	0.000520157
Chr3:96323401-96323500	LOXL3	overlapping	0	1.24959e-08	Chr5:81505201-81505300	EDIL3	overlapping	0	0.0227678	Chr2:52265801-52265900	ENSOARG00000011681	overlapping	0	4.94523e-05
Chr3:96339501-96339600	DOK1	overlapping	0	8.957e-05	Chr5:92252501-92252600	ARSK	overlapping	0	0.0064794	Chr2:52386801-52386900	TMEM8B	overlapping	0	0.00735428
Chr3:96823901-96824000	TACR1	overlapping	0	0.0325288	Chr5:103909401-103909500	EFNA5	overlapping	0	0.032692	Chr2:52445901-52446000	TMEM8B	overlapping	0	0.0106756
Chr3:100091501-100091600	RFX8	overlapping	0	0.013284	Chr5:105386501-105386600	FER	overlapping	0	1.67739e-08	Chr2:52446001-52446100	TMEM8B	overlapping	0	0.021596
Chr3:102903701-102903800	VWA3B	overlapping	0	6.12663e-06	Chr5:106750201-106750300	TMEM232	overlapping	0	1.46782e-05	Chr2:52598601-52598700	CD72	overlapping	0	4.74081e-08
Chr3:103324801-103324900	ZAP70	overlapping	0	0.0177247	Chr5:107769401-107769500	CAMK4	overlapping	0	0.000657419	Chr2:52712201-52712300	ENSOARG00000012027	overlapping	0	0.0126287
Chr3:103427801-103427900	ACTR1B	overlapping	0	0.000301764	Chr6:171001-171100	ENSOARG00000013338	overlapping	0	5.34255e-06	Chr2:52977501-52977600	UNC13B	overlapping	0	0.0134611
Chr3:104529601-104529700	ENSOARG00000014211	overlapping	0	0.000228352	Chr6:3835701-3835800	ANXA5	overlapping	0	0.000319387	Chr2:53235101-53235200	ENSOARG00000012257	overlapping	0	0.00287925
Chr3:106176801-106176900	FBLN7	overlapping	0	0.0368351	Chr6:6683001-6683100	SEC24D	overlapping	0	0.00147255	Chr2:53235301-53235400	ENSOARG00000012257	overlapping	0	0.00203198
Chr3:107476401-107476500	LGR5	overlapping	0	0.000122029	Chr6:7016601-7016700	PRSS12	overlapping	0	2.88387e-06	Chr2:58333001-58333100	GNAQ	overlapping	0	0.0394716
Chr3:107495601-107495700	LGR5	overlapping	0	0.0017227	Chr6:10844001-10844100	NDST4	overlapping	0	0.01718	Chr2:58333101-58333200	GNAQ	overlapping	0	0.000344619
Chr3:108302301-108302400	PGEPII	overlapping	0	5.68181e-05	Chr6:11710601-11710700	ARSJ	overlapping	0	5.837e-10	Chr2:58504101-58504200	GNAQ	overlapping	0	0.0335046
Chr3:115065901-115066000	SYT1	overlapping	0	0.000389788	Chr6:11710701-11710800	ARSJ	overlapping	0	0.0482488	Chr2:59095001-59095100	VPS13A	overlapping	0	0.00745301
Chr3:115286801-115286900	SYT1	overlapping	0	8.87998e-05	Chr6:12202001-12202100	CAMK2D	overlapping	0	0.0308182	Chr2:59095201-59095300	VPS13A	overlapping	0	2.30479e-06
Chr3:116086901-116087000	OTOGL	overlapping	0	0.00800546	Chr6:24336101-24336200	EMCN	overlapping	0	8.80129e-07	Chr2:59429501-59429600	PRUNE2	overlapping	0	1.13512e-06
Chr3:116435801-116435900	PTPRQ	overlapping	0	0.0461419	Chr6:29984301-29984400	PDLIM5	overlapping	0	0.000168664	Chr2:59906101-59906200	PCSK5	overlapping	0	0.00112156
Chr3:122330701-122330800	ENSOARG00000015436	overlapping	0	0.00397708	Chr6:31079901-31080000	GRID2	overlapping	0	0.0102474	Chr2:60392201-60392300	PCSK5	overlapping	0	0.00726163
Chr3:122330801-122330900	ENSOARG00000015436	overlapping	0	5.06522e-06	Chr6:31456801-31456900	GRID2	overlapping	0	0.0105606	Chr2:61296101-61296200	C9orf41	overlapping	0	2.40164e-08
Chr3:125349701-125349800	ENSOARG00000015607	overlapping	0	0.0393845	Chr6:35916901-35917000	ENSOARG00000018727	overlapping	0	0.0168233	Chr2:61391701-61391800	TRPM6	overlapping	0	0.00169664
Chr3:130368201-130368300	PLXNC1	overlapping	0	0.0159442	Chr6:56801401-56801500	NWD2	overlapping	0	4.83416e-05	Chr2:61391901-61392000	TRPM6	overlapping	0	0.0197219
Chr3:130710401-130710500	TMCC3	overlapping	0	3.71291e-05	Chr6:57137801-57137900	PGM2	overlapping	0	0.00428906	Chr2:63903501-63903600	GDA	overlapping	0	0.00486023
Chr3:130722901-130723000	TMCC3	overlapping	0	0.000120189	Chr6:60399501-60399600	LIMCH1	overlapping	0	7.4848e-06	Chr2:67728101-67728200	PGM5	overlapping	0	0.0117654
Chr3:131332401-131332500	ENSOARG00000016026	overlapping	0	0.00388605	Chr6:66781101-66781200	TXK	overlapping	0	1.76464e-07	Chr2:67852201-67852300	PGM5	overlapping	0	0.0267776
Chr3:133128901-133129000	RARG	overlapping	0	1.56528e-08	Chr6:69765101-69765200	PDGFRA	overlapping	0	0.00889232	Chr2:72591901-72592000	ENSOARG00000013463	overlapping	0	0.000310615
Chr3:133143001-133143100	ITGB7	overlapping	0	6.03074e-05	Chr6:83652501-83652600	ENSOARG00000008056	overlapping	0	7.94515e-06	Chr2:72603101-72603200	ENSOARG00000013463	overlapping	0	0.00612546
Chr3:133742001-133742100	ENSOARG00000016989	overlapping	0	0.000558958	Chr6:83748501-83748600	TMPRSS11F	overlapping	0	0.0390626	Chr2:73328801-73328900	RIC1	overlapping	0	0.00875454
Chr3:133742301-133742400	ENSOARG00000016989	overlapping	0	0.00871688	Chr6:91253001-91253100	ENSOARG00000017349	overlapping	0	0.000167273	Chr2:73531301-73531400	KIAA2026	overlapping	0	0.000313871
Chr3:133848001-133848100	ENSOARG00000016989	overlapping	0	0.00385712	Chr6:97713201-97713300	HPSE	overlapping	0	0.00629709	Chr2:73932901-73933000	UHRF2	overlapping	0	0.0360813
Chr3:134181301-134181400	ACVR1B	overlapping	0	0.000229538	Chr6:102274701-102274800	ENSOARG00000005524	overlapping	0	0.000369994	Chr2:74035901-74036000	GLDC	overlapping	0	0.0343061
Chr3:134445201-134445300	SCN8A	overlapping	0	0.00402077	Chr6:102786401-102786500	JAKMIP1	overlapping	0	0.0333628	Chr2:74522001-74522100	ENSOARG00000013702	overlapping	0	0.00589629
Chr3:134861201-134861300	POU6F1	overlapping	0	0.0126028	Chr6:103618701-103618800	STK32B	overlapping	0	0.0439505	Chr2:75686001-75686100	PTPRD	overlapping	0	0.02177
Chr3:148895401-148895500	PTPRR	overlapping	0	0.0465012	Chr6:104517101-104517200	OTOP1	overlapping	0	0.00813326	Chr2:81062201-81062300	MPDZ	overlapping	0	1.29037e-06
Chr3:149660501-149660600	MYRFL	overlapping	0	0.00103921	Chr6:104749501-104749600	SLC2A9	overlapping	0	0.00999256	Chr2:82285901-82286000	NFIB	overlapping	0	5.19828e-06
Chr3:153835301-153835400	HMGA2	overlapping	0	0.00406892	Chr6:110111201-110111300	C1QTNF7	overlapping	0	0.0265591	Chr2:83138001-83138100	TTC39B	overlapping	0	2.35426e-08
Chr3:155052001-155052100	RASSF3	overlapping	0	5.32364e-05	Chr6:110474601-110474700	BST1	overlapping	0	0.00908562	Chr2:83232601-83232700	TTC39B	overlapping	0	0.000677391
Chr3:155301101-155301200	XPOT	overlapping	0	0.00193046	Chr6:111225701-111225800	LDB2	overlapping	0	0.000485798	Chr2:84379601-84379700	BNC2	overlapping	0	0.0320801
Chr3:162813801-162813900	RBMS2	overlapping	0	0.00724089	Chr6:112470001-112470100	ENSOARG00000011020	overlapping	0	5.30839e-07	Chr2:84473401-84473500	BNC2	overlapping	0	0.00356763
Chr3:165341401-165341500	LTA4H	overlapping	0	0.000209343	Chr6:112827201-112827300	TBC1D14	overlapping	0	0.00141799	Chr2:84679301-84679400	BNC2	overlapping	0	0.00195243
Chr3:165553401-165553500	ELK3	overlapping	0	1.24052e-05	Chr6:113476201-113476300	SORCS2	overlapping	0	0.0186963	Chr2:86426301-86426400	ADAMTSL1	overlapping	0	0.00222879
Chr3:168099001-168099100	ENSOARG00000013294	overlapping	0	5.77983e-07	Chr6:114181201-114181300	ENSOARG00000011847	overlapping	0	0.0390626	Chr2:86828901-86829000	ADAMTSL1	overlapping	0	0.010418
Chr3:168328501-168328600	ENSOARG00000013294	overlapping	0	0.022908	Chr6:114241801-114241900	ENSOARG00000011847	overlapping	0	0.0246428	Chr2:87461001-87461100	SLC24A2	overlapping	0	1.83614e-05
Chr3:168443001-168443100	ENSOARG00000013294	overlapping	0	0.00906485	Chr6:114695101-114695200	ENSOARG00000011847	overlapping	0	0.000185369	Chr2:87553201-87553300	SLC24A2	overlapping	0	0.00696169
Chr3:168477001-168477100	ENSOARG00000013294	overlapping	0	0.00967818	Chr7:3760001-3760100	TRIM36	overlapping	0	3.70839e-05	Chr2:87590801-87590900	SLC24A2	overlapping	0	3.67857e-05
Chr3:172625201-172625300	ENSOARG00000016265	overlapping	0	3.12996e-06	Chr7:6852301-6852400	ANKDD1B	overlapping	0	0.00101036	Chr2:87597401-87597500	SLC24A2	overlapping	0	0.0271476
Chr3:173160101-173160200	CHST11	overlapping	0	0.0125524	Chr7:8382401-8382500	PDE8B	overlapping	0	1.61249e-05	Chr2:89062601-89062700	ENSOARG00000014387	overlapping	0	0.000132495
Chr3:178873001-178873100	MB	overlapping	0	0.0245308	Chr7:12855401-12855500	MEGF11	overlapping	0	0.0178263	Chr2:89120701-89120800	ENSOARG00000008791	overlapping	0	2.45514e-10
Chr3:186175401-186175500	CCDC91	overlapping	0	0.0356203	Chr7:13190201-13190300	LCTL	overlapping	0	0.00539942	Chr2:91405401-91405500	ELAVL2	overlapping	0	0.00398079
Chr3:186944501-186944600	PPFIBP1	overlapping	0	2.02577e-06	Chr7:22624701-22624800	ENSOARG00000019567	overlapping	0	0.00956403	Chr2:94844301-94844400	ENSOARG00000014609	overlapping	0	0.010832
Chr3:193390201-193390300	GS	overlapping	0	1.30331e-14	Chr7:22843001-22843100	OR10G3	overlapping	0	0.00132068	Chr2:94870001-94870100	ENSOARG00000014609	overlapping	0	3.81101e-10
Chr3:200836301-200836400	GRIN2B	overlapping	0	1.76111e-06	Chr7:25938501-25938600	RYR3	overlapping	0	0.000326699	Chr2:101800201-101800300	FZD3	overlapping	0	0.0113666
Chr3:200950801-200950900	GRIN2B	overlapping	0	1.60768e-05	Chr7:26511701-26511800	ENSOARG00000019965	overlapping	0	0.00128727	Chr2:101800701-101800800	FZD3	overlapping	0	4.35985e-12
Chr3:201682801-201682900	KIAA1467	overlapping	0	0.0472951	Chr7:27055301-27055400	SCG5	overlapping	0	4.09566e-12	Chr2:101808101-101808200	FZD3	overlapping	0	0.0203251
Chr3:202191601-202191700	DUSP16	overlapping	0	0.000106259	Chr7:33551901-33552000	INO80	overlapping	0	0.011231	Chr2:102987101-102987200	MSRA	overlapping	0	0.0419157
Chr3:202863301-202863400	ETV6	overlapping	0	2.32358e-05	Chr7:34714901-34715000	ZNF106	overlapping	0	0.0243461	Chr2:103226201-103226300	MSRA	overlapping	0	0.00896653
Chr3:204153601-204153700	ENSOARG00000020985	overlapping	0	0.00029076	Chr7:34789801-34789900	ZNF106	overlapping	0	0.00823364	Chr2:103433301-103433400	C8orf74	overlapping	0	0.000152405
Chr3:204664501-204664600	ENSOARG00000021031	overlapping	0	0.000876421	Chr7:35091001-35091100	TTBK2	overlapping	0	0.0488547	Chr2:109958701-109958800	AADAT	overlapping	0	7.69895e-05
Chr3:206903201-206903300	ENSOARG00000003615	overlapping	0	0.00683407	Chr7:40974601-40974700	TRIM9	overlapping	0	0.000338395	Chr2:110065101-110065200	MFAP3L	overlapping	0	1.96561e-05
Chr3:206932301-206932400	ENSOARG00000003690	overlapping	0	0.00036826	Chr7:41944601-41944700	NID2	overlapping	0	1.04385e-06	Chr2:110297801-110297900	CLCN3	overlapping	0	0.00258295
Chr3:208304301-208304400	ANO2	overlapping	0	0.0452274	Chr7:41944701-41944800	NID2	overlapping	0	0.0237456	Chr2:110844301-110844400	CBR4	overlapping	0	0.00512626
Chr3:208754701-208754800	NTF3	overlapping	0	0.0191944	Chr7:42595301-42595400	ZNF609	overlapping	0	0.000641669	Chr2:111040001-111040100	PALLD	overlapping	0	0.0161796
Chr3:209123801-209123900	ENSOARG00000009124	overlapping	0	0.000336561	Chr7:44352001-44352100	TLN2	overlapping	0	0.000843836	Chr2:112393701-112393800	OCA2	overlapping	0	0.00877528
Chr3:209379801-209379900	GALNT8	overlapping	0	0.0271934	Chr7:46413201-46413300	RORA	overlapping	0	0.0377333	Chr2:113093301-113093400	ENSOARG00000015810	overlapping	0	0.0324282
Chr3:210925801-210925900	ITFG2	overlapping	0	0.0298208	Chr7:46579301-46579400	RORA	overlapping	0	0.00734897	Chr2:116474301-116474400	AMMECR1L	overlapping	0	1.10314e-07
Chr3:211094001-211094100	IQSEC3	overlapping	0	0.0425265	Chr7:48506601-48506700	FAM63B	overlapping	0	4.74568e-07	Chr2:117743901-117744000	MFSD6	overlapping	0	0.0403114
Chr3:212573501-212573600	CACNA1C	overlapping	0	0.00440006	Chr7:50256301-50256400	TCF12	overlapping	0	0	Chr2:123264101-123264200	ENSOARG00000016691	overlapping	0	4.86859e-05
Chr3:212635701-212635800	CACNA1C	overlapping	0	0.00154364	Chr7:57246801-57246900	ATP8B4	overlapping	0	4.66314e-05	Chr2:123264501-123264600	ENSOARG00000016691	overlapping	0	1.15682e-06
Chr3:213852301-213852400	BAIAP2L2	overlapping	0	8.20801e-05	Chr7:57246901-57247000	ATP8B4	overlapping	0	0.0187231	Chr2:127187601-127187700	ITGA4	overlapping	0	0.0016099
Chr3:214428801-214428900	NPTXR	overlapping	0	0.00147228	Chr7:64175801-64175900	SAMD4A	overlapping	0	3.51217e-05	Chr2:127247301-127247400	ITGA4	overlapping	0	9.12031e-05
Chr3:215080001-215080100	CACNA1I	overlapping	0	0.0482322	Chr7:67276901-67277000	C14orf37	overlapping	0	0.0329681	Chr2:129504801-129504900	ZNF385B	overlapping	0	0.0474634
Chr3:215621701-215621800	TNRC6B	overlapping	0	0.00841188	Chr7:67326001-67326100	C14orf37	overlapping	0	0.00105118	Chr2:130363101-130363200	TTN	overlapping	0	0.00896066
Chr3:217937801-217937900	MCAT	overlapping	0	1.69943e-07	Chr7:69953501-69953600	MNAT1	overlapping	0	0.000492611	Chr2:130415001-130415100	TTN	overlapping	0	0.0350809
Chr3:218335101-218335200	EFCAB6	overlapping	0	6.0055e-10	Chr7:70401201-70401300	PRKCH	overlapping	0	6.1668e-05	Chr2:130435201-130435300	TTN	overlapping	0	0.000276492
Chr3:218386501-218386600	EFCAB6	overlapping	0	0.0116548	Chr7:70579001-70579100	PRKCH	overlapping	0	3.68844e-05	Chr2:130438801-130438900	TTN	overlapping	0	2.39308e-06
Chr3:218612801-218612900	EFCAB6	overlapping	0	0.0286333	Chr7:76051301-76051400	MPP5	overlapping	0	2.53381e-08	Chr2:130451601-130451700	TTN	overlapping	0	0.00441363
Chr3:218878701-218878800	PARVG	overlapping	0	6.39408e-21	Chr7:76051401-76051500	MPP5	overlapping	0	1.78023e-08	Chr2:131088801-131088900	PDE11A	overlapping	0	0.00164142
Chr3:218878801-218878900	PARVG	overlapping	0	3.38412e-11	Chr7:80683301-80683400	RGS6	overlapping	0	0.000407039	Chr2:131295901-131296000	PDE11A	overlapping	0	1.96893e-11
Chr3:218883901-218884000	PARVG	overlapping	0	0.0415719	Chr7:83707701-83707800	ENSOARG00000001834	overlapping	0	0.00445444	Chr2:131296801-131296900	PDE11A	overlapping	0	4.31693e-07
Chr3:218887001-218887100	PARVG	overlapping	0	0.0130928	Chr7:83722401-83722500	ENSOARG00000001834	overlapping	0	0.00209563	Chr2:133038001-133038100	KIAA1715	overlapping	0	0.0238909
Chr3:219806801-219806900	SMC1B	overlapping	0	0.00120413	Chr7:83981301-83981400	TTLL5	overlapping	0	0.0122993	Chr2:134063601-134063700	CHN1	overlapping	0	1.16089e-05
Chr3:219977401-219977500	FBLN1	overlapping	0	0.014895	Chr7:85383201-85383300	TMEM63C	overlapping	0	0.00334682	Chr2:135671801-135671900	ENSOARG00000000725	overlapping	0	4.23624e-05
Chr4:2401001-2401100	ENSOARG00000013495	overlapping	0	2.87238e-05	Chr7:85517901-85518000	TMED8	overlapping	0	1.38172e-11	Chr2:135754701-135754800	RAPGEF4	overlapping	0	0.000480366
Chr4:7889201-7889300	CDK14	overlapping	0	3.66722e-06	Chr7:89158901-89159000	CEP128	overlapping	0	0.00713502	Chr2:135886101-135886200	RAPGEF4	overlapping	0	0.000804407
Chr4:7962401-7962500	CDK14	overlapping	0	0.000571705	Chr7:98086101-98086200	FOXN3	overlapping	0	0.00722167	Chr2:136237701-136237800	ITGA6	overlapping	0	0.00236834
Chr4:9656201-9656300	ENSOARG00000018089	overlapping	0	0.000147448	Chr7:99992901-99993000	TRIM69	overlapping	0	0.0227144	Chr2:140150401-140150500	STK39	overlapping	0	0.000947485
Chr4:10000401-10000500	CDK6	overlapping	0	1.26779e-05	Chr8:1866501-1866600	COL12A1	overlapping	0	0.0297086	Chr2:140165401-140165500	STK39	overlapping	0	0.028568
Chr4:13445401-13445500	SLC25A13	overlapping	0	0.0157693	Chr8:2074401-2074500	FILIP1	overlapping	0	4.8387e-06	Chr2:140222501-140222600	STK39	overlapping	0	1.73383e-11
Chr4:15400201-15400300	COL28A1	overlapping	0	1.20158e-06	Chr8:4528801-4528900	MEI4	overlapping	0	0.00584424	Chr2:142901701-142901800	CSRNP3	overlapping	0	0.00883686
Chr4:16045101-16045200	GLCCI1	overlapping	0	0.00315478	Chr8:25798301-25798400	FYN	overlapping	0	4.38376e-05	Chr2:146650201-146650300	DPP4	overlapping	0	0.0488007
Chr4:16201601-16201700	ICA1	overlapping	0	0.00233224	Chr8:27122201-27122300	CDC40	overlapping	0	0.0170997	Chr2:146705701-146705800	DPP4	overlapping	0	0.000345574
Chr4:27487001-27487100	HDAC9	overlapping	0	0.00317788	Chr8:29612401-29612500	SOBP	overlapping	0	0.0015793	Chr2:148537501-148537600	PLA2R1	overlapping	0	0.00493081
Chr4:28897901-28898000	MACC1	overlapping	0	0.000335139	Chr8:35021501-35021600	GRIK2	overlapping	0	4.87353e-20	Chr2:148779601-148779700	CD302	overlapping	0	0.0233395
Chr4:29492301-29492400	ABCB5	overlapping	0	0.0070564	Chr8:47771601-47771700	ANKRD6	overlapping	0	0.000458914	Chr2:149430301-149430400	TANC1	overlapping	0	5.29566e-06
Chr4:30641701-30641800	DNAH11	overlapping	0	0.0247799	Chr8:48303001-48303100	RNGTT	overlapping	0	0.00119879	Chr2:149874901-149875000	PKP4	overlapping	0	0.00463406
Chr4:31023701-31023800	RAPGEF5	overlapping	0	0.0100441	Chr8:54407201-54407300	LAMA2	overlapping	0	0.00162018	Chr2:150709501-150709600	ACVR1	overlapping	0	0.0014588
Chr4:31023801-31023900	RAPGEF5	overlapping	0	0.00189858	Chr8:58617401-58617500	EYA4	overlapping	0	0.0196153	Chr2:150712401-150712500	ACVR1	overlapping	0	0.000746008
Chr4:31728501-31728600	KLHL7	overlapping	0	0.000101675	Chr8:63358501-63358600	NHSL1	overlapping	0	0.0353661	Chr2:155952401-155952500	FMNL2	overlapping	0	6.43973e-12
Chr4:37080201-37080300	SEMA3E	overlapping	0	0.00168662	Chr8:67588801-67588900	AIG1	overlapping	0	6.22393e-07	Chr2:156517601-156517700	CACNB4	overlapping	0	0.00203186
Chr4:37882401-37882500	PCLO	overlapping	0	0.0207368	Chr8:68242801-68242900	ENSOARG00000001675	overlapping	0	0.000425201	Chr2:156798901-156799000	NEB	overlapping	0	2.36703e-06
Chr4:38138901-38139000	CACNA2D1	overlapping	0	0.00019196	Chr8:68677301-68677400	UTRN	overlapping	0	0.00488017	Chr2:159389401-159389500	KIF5C	overlapping	0	0.0239036
Chr4:38139001-38139100	CACNA2D1	overlapping	0	1.3283e-07	Chr8:74040201-74040300	PPP1R14C	overlapping	0	7.69318e-05	Chr2:159496301-159496400	KIF5C	overlapping	0	0.00390199
Chr4:40272601-40272700	ENSOARG00000017020	overlapping	0	5.71651e-05	Chr8:75022701-75022800	AKAP12	overlapping	0	1.11611e-10	Chr2:159514501-159514600	KIF5C	overlapping	0	0.00730777
Chr4:44215301-44215400	FBXL13	overlapping	0	0.000239996	Chr8:75025701-75025800	AKAP12	overlapping	0	6.97379e-05	Chr2:159613001-159613100	EPC2	overlapping	0	0.000222132
Chr4:45154901-45155000	RELN	overlapping	0	0.027424	Chr8:75443801-75443900	ESR1	overlapping	0	5.86161e-05	Chr2:172106601-172106700	THSD7B	overlapping	0	0.0130987
Chr4:46423101-46423200	SRPK2	overlapping	0	5.09523e-05	Chr8:76210101-76210200	SYNE1	overlapping	0	0.000356054	Chr2:172106801-172106900	THSD7B	overlapping	0	0.0037508
Chr4:47100501-47100600	CDHR3	overlapping	0	0.00378282	Chr8:80355901-80356000	ARID1B	overlapping	0	0.00982679	Chr2:173891501-173891600	LCT	overlapping	0	6.33094e-14
Chr4:50742701-50742800	CFTR	overlapping	0	4.89795e-09	Chr8:81095301-81095400	SNX9	overlapping	0	0.00946447	Chr2:173891601-173891700	LCT	overlapping	0	3.53711e-07
Chr4:53762701-53762800	FOXP2	overlapping	0	0.00175935	Chr8:87205201-87205300	PDE10A	overlapping	0	0.0163149	Chr2:174842801-174842900	ACMSD	overlapping	0	0.0131786
Chr4:55909501-55909600	IFRD1	overlapping	0	1.4662e-14	Chr8:89386601-89386700	SMOC2	overlapping	0	0.000150064	Chr2:175310401-175310500	MGAT5	overlapping	0	0.00581556
Chr4:55909601-55909700	IFRD1	overlapping	0	2.27852e-07	Chr9:14701-14800	DUX4	overlapping	0	4.23688e-25	Chr2:175310501-175310600	MGAT5	overlapping	0	9.28007e-13
Chr4:56326201-56326300	DOCK4	overlapping	0	0.00028437	Chr9:14801-14900	DUX4	overlapping	0	1.53099e-17	Chr2:177207101-177207200	NCKAP5	overlapping	0	0.008647
Chr4:56366901-56367000	DOCK4	overlapping	0	1.06773e-09	Chr9:15101-15200	DUX4	overlapping	0	0	Chr2:180023601-180023700	DPP10	overlapping	0	0.0005214
Chr4:66848401-66848500	CHN2	overlapping	0	0.0162254	Chr9:15301-15400	DUX4	overlapping	0	9.81076e-37	Chr2:184249301-184249400	EPB41L5	overlapping	0	3.40742e-05
Chr4:66887701-66887800	CHN2	overlapping	0	0.000302661	Chr9:15401-15500	DUX4	overlapping	0	7.71697e-33	Chr2:184439801-184439900	RALB	overlapping	0	0.0270359
Chr4:68264601-68264700	JAZF1	overlapping	0	1.30948e-05	Chr9:16301-16400	DUX4	overlapping	0	0.00117838	Chr2:185804201-185804300	CLASP1	overlapping	0	0.000365898
Chr4:68352401-68352500	TAX1BP1	overlapping	0	0.00044279	Chr9:16401-16500	DUX4	overlapping	0	0.00367967	Chr2:189536901-189537000	CNTNAP5	overlapping	0	0.000495285
Chr4:72082201-72082300	ADAM22	overlapping	0	0.00991627	Chr9:16501-16600	DUX4	overlapping	0	1.23383e-08	Chr2:191896201-191896300	ENSOARG00000013710	overlapping	0	0.0187656
Chr4:76851601-76851700	OGDH	overlapping	0	0.000180945	Chr9:16601-16700	DUX4	overlapping	0	8.59782e-15	Chr2:192190001-192190100	STAT1	overlapping	0	0.0016125
Chr4:81678801-81678900	ENSOARG00000017701	overlapping	0	0.0001579	Chr9:16701-16800	DUX4	overlapping	0	3.18381e-17	Chr2:192194901-192195000	STAT1	overlapping	0	0.0395174
Chr4:81822401-81822500	ENSOARG00000017701	overlapping	0	4.23295e-06	Chr9:16801-16900	DUX4	overlapping	0	0.00209874	Chr2:192324001-192324100	STAT1	overlapping	0	0.0132984
Chr4:82080001-82080100	VPS41	overlapping	0	1.09395e-06	Chr9:882801-882900	KCNQ5	overlapping	0	0.0172228	Chr2:192544301-192544400	MYO1B	overlapping	0	0.000420322
Chr4:85728501-85728600	CPED1	overlapping	0	0.0126517	Chr9:1664701-1664800	RIMS1	overlapping	0	0.0285299	Chr2:192558301-192558400	MYO1B	overlapping	0	0.00074299
Chr4:86897601-86897700	CADPS2	overlapping	0	0.0307049	Chr9:5299301-5299400	BAI3	overlapping	0	0.0304948	Chr2:199090301-199090400	ENSOARG00000015701	overlapping	0	0.000256632
Chr4:91965601-91965700	SND1	overlapping	0	0.0481054	Chr9:5661601-5661700	BAI3	overlapping	0	0.00355563	Chr2:200610101-200610200	SATB2	overlapping	0	2.80796e-07
Chr4:94318001-94318100	COPG2	overlapping	0	0.00445005	Chr9:5661901-5662000	BAI3	overlapping	0	0.00541571	Chr2:202033501-202033600	ENSOARG00000016420	overlapping	0	0.000891427
Chr4:94318801-94318900	COPG2	overlapping	0	1.70598e-18	Chr9:5691601-5691700	BAI3	overlapping	0	0.0280471	Chr2:202768601-202768700	ALS2CR11	overlapping	0	9.57046e-05
Chr4:94323401-94323500	COPG2	overlapping	0	0.0020363	Chr9:13894801-13894900	EPPK1	overlapping	0	1.15915e-10	Chr2:204863701-204863800	ICOS	overlapping	0	0.000485133
Chr4:94324001-94324100	COPG2	overlapping	0	0.00117994	Chr9:15840301-15840400	PTK2	overlapping	0	0.000274325	Chr2:206221301-206221400	PARD3B	overlapping	0	0.000664148
Chr4:94324101-94324200	COPG2	overlapping	0	5.32204e-05	Chr9:17081001-17081100	COL22A1	overlapping	0	2.61416e-06	Chr2:206249301-206249400	PARD3B	overlapping	0	0.0204701
Chr4:94324201-94324300	COPG2	overlapping	0	0.00108352	Chr9:17081101-17081200	COL22A1	overlapping	0	0.00125972	Chr2:206344001-206344100	PARD3B	overlapping	0	0.0390387
Chr4:94324801-94324900	COPG2	overlapping	0	0.0287175	Chr9:19364201-19364300	KHDRBS3	overlapping	0	2.75087e-07	Chr2:206416901-206417000	PARD3B	overlapping	0	0.0280772
Chr4:94324901-94325000	COPG2	overlapping	0	0.00311936	Chr9:19409001-19409100	KHDRBS3	overlapping	0	1.72198e-07	Chr2:206432101-206432200	PARD3B	overlapping	0	0.00240988
Chr4:94325301-94325400	COPG2	overlapping	0	5.21318e-05	Chr9:32065501-32065600	SPIDR	overlapping	0	1.38008e-05	Chr2:206829001-206829100	NRP2	overlapping	0	0.000505827
Chr4:94332601-94332700	COPG2	overlapping	0	0.000161596	Chr9:35613801-35613900	ENSOARG00000014403	overlapping	0	0.000117808	Chr2:207321501-207321600	ZDBF2	overlapping	0	1.99294e-08
Chr4:94332701-94332800	COPG2	overlapping	0	1.4691e-07	Chr9:36059201-36059300	LYN	overlapping	0	0.0044492	Chr2:207484901-207485000	ADAM23	overlapping	0	4.56533e-06
Chr4:94332801-94332900	COPG2	overlapping	0	1.87041e-05	Chr9:38051501-38051600	TOX	overlapping	0	0.00280009	Chr2:207773601-207773700	MDH1B	overlapping	0	0.0441319
Chr4:94333101-94333200	COPG2	overlapping	0	0.000393326	Chr9:40914801-40914900	TTPA	overlapping	0	0.00010061	Chr2:208742001-208742100	CCNYL1	overlapping	0	3.67544e-09
Chr4:94333301-94333400	COPG2	overlapping	0	0.000397472	Chr9:42157201-42157300	CYP7B1	overlapping	0	0.000150729	Chr2:212401301-212401400	ERBB4	overlapping	0	3.09028e-08
Chr4:94339201-94339300	COPG2	overlapping	0	0.0360121	Chr9:46425401-46425500	SLCO5A1	overlapping	0	4.45162e-05	Chr2:215524601-215524700	VWC2L	overlapping	0	0.0326026
Chr4:95805801-95805900	PLXNA4	overlapping	0	0.00079611	Chr9:47625301-47625400	EYA1	overlapping	0	0.00913288	Chr2:215976101-215976200	ABCA12	overlapping	0	0.000860126
Chr4:96405901-96406000	ENSOARG00000006747	overlapping	0	0.000514858	Chr9:58525601-58525700	SAMD12	overlapping	0	0.0254933	Chr2:215976201-215976300	ABCA12	overlapping	0	2.3411e-41
Chr4:96746901-96747000	CHCHD3	overlapping	0	0.000853955	Chr9:71798701-71798800	ZFPM2	overlapping	0	2.08555e-09	Chr2:215976301-215976400	ABCA12	overlapping	0	0
Chr4:98745601-98745700	AGBL3	overlapping	0	0.00956122	Chr9:73174101-73174200	RIMS2	overlapping	0	0.00220701	Chr2:215976401-215976500	ABCA12	overlapping	0	0
Chr4:98909601-98909700	ENSOARG00000008560	overlapping	0	0.00410006	Chr9:73987601-73987700	FZD6	overlapping	0	7.67385e-06	Chr2:215976501-215976600	ABCA12	overlapping	0	0
Chr4:102381001-102381100	KIAA1549	overlapping	0	0.000426783	Chr9:76897201-76897300	RGS22	overlapping	0	0.0255397	Chr2:217319501-217319600	MARCH4	overlapping	0	3.35539e-05
Chr4:103228801-103228900	TBXAS1	overlapping	0	0.000122458	Chr9:77362901-77363000	VPS13B	overlapping	0	0.0362356	Chr2:218902201-218902300	TNS1	overlapping	0	0.000572553
Chr4:103675601-103675700	DENND2A	overlapping	0	0.0289022	Chr9:78311701-78311800	STK3	overlapping	0	0.0180319	Chr2:218938401-218938500	TNS1	overlapping	0	0.00110868
Chr4:103958601-103958700	BRAF	overlapping	0	0.00109095	Chr9:78613201-78613300	NIPAL2	overlapping	0	2.55687e-06	Chr2:219152401-219152500	RUFY4	overlapping	0	0.00235492
Chr4:105169001-105169100	ENSOARG00000014980	overlapping	0	3.3283e-06	Chr9:79680001-79680100	CPQ	overlapping	0	0.0116211	Chr2:219263001-219263100	ENSOARG00000019495	overlapping	0	0.0359493
Chr4:112012301-112012400	ENSOARG00000000650	overlapping	0	7.37546e-10	Chr9:79966501-79966600	CPQ	overlapping	0	0.0153913	Chr2:219822901-219823000	WNT6	overlapping	0	0.00271733
Chr4:112012401-112012500	ENSOARG00000000650	overlapping	0	0	Chr9:80497101-80497200	PTDSS1	overlapping	0	0.0154792	Chr2:219937401-219937500	CCDC108	overlapping	0	0.00242946
Chr4:112012501-112012600	ENSOARG00000000650	overlapping	0	0	Chr9:81923601-81923700	NDUFAF6	overlapping	0	0.0129976	Chr2:220434601-220434700	ASIC4	overlapping	0	0.0373743
Chr4:112012601-112012700	ENSOARG00000000650	overlapping	0	2.79522e-24	Chr9:89759801-89759900	CA1	overlapping	0	0.028024	Chr2:220434701-220434800	ASIC4	overlapping	0	0.00875967
Chr4:112427401-112427500	ENSOARG00000001140	overlapping	0	6.18267e-05	Chr9:89763001-89763100	CA1	overlapping	0	4.34855e-05	Chr2:228256201-228256300	RHBDD1	overlapping	0	0.000150818
Chr4:112437201-112437300	ENSOARG00000001140	overlapping	0	0	Chr9:93575701-93575800	SLC10A5	overlapping	0	5.40456e-15	Chr2:228392001-228392100	COL4A4	overlapping	0	0.00081438
Chr4:112437301-112437400	ENSOARG00000001140	overlapping	0	6.3166e-27	Chr9:94008301-94008400	COL14A1	overlapping	0	0.000766721	Chr2:229082301-229082400	DAW1	overlapping	0	0.00792342
Chr4:112437601-112437700	ENSOARG00000001140	overlapping	0	6.63936e-15	Chr9:94029601-94029700	COL14A1	overlapping	0	0.0121122	Chr2:230200001-230200100	PID1	overlapping	0	1.69449e-05
Chr4:112437701-112437800	ENSOARG00000001140	overlapping	0	8.38896e-07	Chr10:13385901-13386000	EPSTI1	overlapping	0	0.00874208	Chr2:230213101-230213200	PID1	overlapping	0	0.0057216
Chr4:112438001-112438100	ENSOARG00000001140	overlapping	0	2.74289e-08	Chr10:13785901-13786000	ENOX1	overlapping	0	0.00343497	Chr2:230467201-230467300	DNER	overlapping	0	1.93106e-07
Chr4:113079401-113079500	AGAP3	overlapping	0	0.014851	Chr10:15656501-15656600	GTF2F2	overlapping	0	0.000515188	Chr2:230467301-230467400	DNER	overlapping	0	0.0176501
Chr4:113165101-113165200	ENSOARG00000003490	overlapping	0	0.0377775	Chr10:18579401-18579500	RCBTB2	overlapping	0	0.00683687	Chr2:231098201-231098300	FBXO36	overlapping	0	0.0001344
Chr4:113910301-113910400	GALNTL5	overlapping	0	0.0011858	Chr10:18579501-18579600	RCBTB2	overlapping	0	9.72982e-07	Chr2:231484401-231484500	SP100	overlapping	0	0.00430869
Chr4:119090901-119091000	VIPR2	overlapping	0	0.0156997	Chr10:25843301-25843400	ENSOARG00000010490	overlapping	0	0.0267861	Chr2:232108601-232108700	ARMC9	overlapping	0	6.66112e-05
Chr5:302201-302300	FLT4	overlapping	0	2.5578e-07	Chr10:29914601-29914700	B3GALTL	overlapping	0	0.000379609	Chr2:232825001-232825100	DIS3L2	overlapping	0	0.00039413
Chr5:1444401-1444500	ENSOARG00000003509	overlapping	0	1.17555e-05	Chr10:33159001-33159100	WASF3	overlapping	0	0.028313	Chr2:232825101-232825200	DIS3L2	overlapping	0	0.000131279
Chr5:3861501-3861600	MEF2B	overlapping	0	0.000347044	Chr10:50834901-50835000	TBC1D4	overlapping	0	0.0134731	Chr2:232953801-232953900	DIS3L2	overlapping	0	0.0432369
Chr5:4948301-4948400	KCNN1	overlapping	0	0.0311357	Chr10:53347801-53347900	SLAIN1	overlapping	0	7.12186e-09	Chr2:233031501-233031600	DIS3L2	overlapping	0	1.27352e-07
Chr5:5239901-5240000	UNC13A	overlapping	0	0.0108226	Chr10:61677001-61677100	ENSOARG00000000481	overlapping	0	0.000239657	Chr2:233433101-233433200	PHC2	overlapping	0	0.0312329
Chr5:5513101-5513200	PLVAP	overlapping	0	7.62262e-07	Chr10:66509601-66509700	GPC5	overlapping	0	2.13178e-06	Chr2:233910401-233910500	S100PBP	overlapping	0	0.0457563
Chr5:6116001-6116100	TMEM38A	overlapping	0	4.81722e-06	Chr10:74644001-74644100	FARP1	overlapping	0	0.000492322	Chr2:234822401-234822500	BAI2	overlapping	0	0.000268614
Chr5:10529301-10529400	NACC1	overlapping	0	1.61416e-09	Chr10:74716901-74717000	FARP1	overlapping	0	8.55247e-08	Chr2:235490501-235490600	PUM1	overlapping	0	0.0013748
Chr5:10690501-10690600	GADD45GIP1	overlapping	0	0.00873473	Chr10:74717501-74717600	FARP1	overlapping	0	5.30491e-07	Chr2:238034501-238034600	ENSOARG00000003035	overlapping	0	3.07589e-05
Chr5:10728401-10728500	SYCE2	overlapping	0	0.0137979	Chr10:76379401-76379500	PCCA	overlapping	0	0.0106811	Chr2:238238601-238238700	EYA3	overlapping	0	0.0466432
Chr5:10768901-10769000	MAST1	overlapping	0	0.006208	Chr10:77079001-77079100	NALCN	overlapping	0	0.0337933	Chr2:238792601-238792700	MAP3K6	overlapping	0	0.00671495
Chr5:11131101-11131200	ENSOARG00000013067	overlapping	0	1.28601e-06	Chr10:77102501-77102600	NALCN	overlapping	0	2.14652e-05	Chr2:239847401-239847500	PDIK1L	overlapping	0	3.09812e-05
Chr5:11138301-11138400	ENSOARG00000013067	overlapping	0	0.0157913	Chr10:77377001-77377100	ITGBL1	overlapping	0	0.0379302	Chr2:240220501-240220600	MAN1C1	overlapping	0	0.00134639
Chr5:11138601-11138700	ENSOARG00000013067	overlapping	0	3.92193e-11	Chr10:81020901-81021000	ENSOARG00000005404	overlapping	0	0.0295121	Chr2:241073901-241074000	CLIC4	overlapping	0	0.048762
Chr5:11196401-11196500	ENSOARG00000013067	overlapping	0	0.00389515	Chr10:83575201-83575300	MYO16	overlapping	0	0.00832195	Chr2:241797701-241797800	ENSOARG00000006972	overlapping	0	0.00322591
Chr5:15461801-15461900	ENSOARG00000005384	overlapping	0	0.0112807	Chr11:5238801-5238900	HLF	overlapping	0	4.08866e-05	Chr2:241819401-241819500	ENSOARG00000006972	overlapping	0	0.00615882
Chr5:16113901-16114000	LONP1	overlapping	0	0.000549803	Chr11:7738401-7738500	MSI2	overlapping	0	0.00148124	Chr2:242789801-242789900	EPHB2	overlapping	0	0.00195093
Chr5:16627101-16627200	PTPRS	overlapping	0	7.69702e-11	Chr11:12887101-12887200	AATF	overlapping	0	0.00117312	Chr2:243063701-243063800	ENSOARG00000019565	overlapping	0	0.00478014
Chr5:17020601-17020700	DPP9	overlapping	0	1.83384e-06	Chr11:12949101-12949200	AATF	overlapping	0	2.12486e-13	Chr2:243063801-243063900	ENSOARG00000019565	overlapping	0	7.82041e-05
Chr5:18165701-18165800	CELF5	overlapping	0	0.00171184	Chr11:17320501-17320600	MYO1D	overlapping	0	0.0129193	Chr2:243064001-243064100	ENSOARG00000019565	overlapping	0	0.0289039
Chr5:18310101-18310200	ENSOARG00000013123	overlapping	0	0.00759942	Chr11:17885201-17885300	COPRS	overlapping	0	0.0130399	Chr2:243138901-243139000	EPHA8	overlapping	0	0.00021238
Chr5:18936201-18936300	DOT1L	overlapping	0	0.0122239	Chr11:19958801-19958900	SEZ6	overlapping	0	0.00200073	Chr2:243931401-243931500	USP48	overlapping	0	4.82619e-08
Chr5:24135101-24135200	MEGF10	overlapping	0	0.00406215	Chr11:22980801-22980900	MNT	overlapping	0	0.00135141	Chr2:245195701-245195800	VWA5B1	overlapping	0	0.0125147
Chr5:24197101-24197200	MEGF10	overlapping	0	0.00359742	Chr11:24017001-24017100	ITGAE	overlapping	0	0.000335592	Chr2:245562901-245563000	ENSOARG00000009502	overlapping	0	7.04671e-05
Chr5:24604201-24604300	MARCH3	overlapping	0	8.69008e-07	Chr11:28112201-28112300	NTN1	overlapping	0	0.000444838	Chr2:245827001-245827100	TMCO4	overlapping	0	0.0276979
Chr5:26525501-26525600	ZNF608	overlapping	0	0.0413222	Chr11:28150601-28150700	NTN1	overlapping	0	0.000189491	Chr2:246281901-246282000	UBR4	overlapping	0	0.0263163
Chr5:27798701-27798800	CEP120	overlapping	0	0.00287067	Chr11:30179601-30179700	DNAH9	overlapping	0	4.18765e-07	Chr2:246551301-246551400	ENSOARG00000010419	overlapping	0	0.000119501
Chr5:28957501-28957600	SNCAIP	overlapping	0	1.00689e-07	Chr11:31423701-31423800	ENSOARG00000016403	overlapping	0	0.00544186	Chr2:247663401-247663500	ACTL8	overlapping	0	0.00747317
Chr5:34866301-34866400	SEMA6A	overlapping	0	0.00497692	Chr11:31801701-31801800	ENSOARG00000016450	overlapping	0	0.0013375	Chr2:248479301-248479400	MFAP2	overlapping	0	0.0216877
Chr5:35771201-35771300	UNC5A	overlapping	0	4.99292e-05	Chr11:40889801-40889900	ENSOARG00000015784	overlapping	0	4.14951e-05	Chr2:248554601-248554700	MFAP2	overlapping	0	0.00955515
Chr5:36471701-36471800	DOK3	overlapping	0	0.00393318	Chr11:42841001-42841100	DHX8	overlapping	0	0.0318511	Chr2:248675201-248675300	FBXO42	overlapping	0	5.89599e-06
Chr5:36476201-36476300	DOK3	overlapping	0	3.07348e-05	Chr11:43135201-43135300	MPP3	overlapping	0	1.39308e-05	Chr3:34401-34500	ENSOARG00000000385	overlapping	0	0.000155525
Chr5:37298601-37298700	PROP1	overlapping	0	0.0131695	Chr11:44320201-44320300	ENSOARG00000010214	overlapping	0	1.33196e-05	Chr3:38701-38800	ENSOARG00000000385	overlapping	0	0.00164422
Chr5:40772201-40772300	ENSOARG00000009579	overlapping	0	7.80313e-10	Chr11:44563001-44563100	RPRML	overlapping	0	0.000398395	Chr3:64001-64100	ENSOARG00000000385	overlapping	0	0.00223233
Chr5:40963001-40963100	HMHA1	overlapping	0	6.34726e-13	Chr11:44714501-44714600	ENSOARG00000010725	overlapping	0	0.0364785	Chr3:150701-150800	ENSOARG00000000505	overlapping	0	0.0297858
Chr5:42322401-42322500	FSTL4	overlapping	0	0.0466593	Chr11:45827401-45827500	EFCAB3	overlapping	0	0.000960659	Chr3:168901-169000	ENSOARG00000000505	overlapping	0	0.00108762
Chr5:43447101-43447200	JADE2	overlapping	0	6.10845e-05	Chr11:46592801-46592900	MARCH10	overlapping	0	0.0164229	Chr3:318401-318500	EHMT1	overlapping	0	3.26091e-07
Chr5:43735901-43736000	PCBD2	overlapping	0	0.0276571	Chr11:46598201-46598300	MARCH10	overlapping	0	0.0211197	Chr3:466901-467000	PNPLA7	overlapping	0	1.70895e-06
Chr5:44924601-44924700	SMAD5	overlapping	0	0.00210853	Chr11:48666001-48666100	PITPNC1	overlapping	0	0.00194791	Chr3:489701-489800	PNPLA7	overlapping	0	5.80735e-09
Chr5:45018401-45018500	TRPC7	overlapping	0	0.00244228	Chr11:49777501-49777600	CSNK1D	overlapping	0	0.0235083	Chr3:1786301-1786400	ENSOARG00000002277	overlapping	0	0.0205107
Chr5:45055601-45055700	TRPC7	overlapping	0	0.00347782	Chr11:52687101-52687200	DNAH17	overlapping	0	0.0262451	Chr3:2316101-2316200	ENSOARG00000002277	overlapping	0	0.0455819
Chr5:45129501-45129600	TRPC7	overlapping	0	0.00539973	Chr11:54186801-54186900	ST6GALNAC2	overlapping	0	5.09529e-08	Chr3:2487001-2487100	ENSOARG00000002277	overlapping	0	7.21717e-10
Chr5:45138901-45139000	TRPC7	overlapping	0	0.00180509	Chr11:55236601-55236700	GGA3	overlapping	0	0.000688611	Chr3:2621601-2621700	ENSOARG00000002277	overlapping	0	7.45538e-05
Chr5:45917801-45917900	SPOCK1	overlapping	0	0.0145396	Chr11:55344401-55344500	SLC16A5	overlapping	0	0.0495373	Chr3:2800701-2800800	ENSOARG00000002277	overlapping	0	5.9244e-05
Chr5:47072601-47072700	GFRA3	overlapping	0	0.000672222	Chr11:56116201-56116300	TTYH2	overlapping	0	7.22002e-07	Chr3:2800901-2801000	ENSOARG00000002277	overlapping	0	0.00821803
Chr5:47766101-47766200	SIL1	overlapping	0	0.00116848	Chr11:56116301-56116400	TTYH2	overlapping	0	0.00186035	Chr3:2910201-2910300	ENSOARG00000003795	overlapping	0	0.0435141
Chr5:48833701-48833800	PFDN1	overlapping	0	0.0248902	Chr12:125801-125900	TMEM183A	overlapping	0	0.00164723	Chr3:2968801-2968900	PMPCA	overlapping	0	0.0261124
Chr5:49114801-49114900	SRA1	overlapping	0	0.000268511	Chr12:2080601-2080700	NFASC	overlapping	0	3.59143e-10	Chr3:5056401-5056500	RAPGEF1	overlapping	0	0.0304678
Chr5:49159101-49159200	TMCO6	overlapping	0	0.0131671	Chr12:2268101-2268200	DSTYK	overlapping	0	5.33836e-05	Chr3:5567901-5568000	LAMC3	overlapping	0	0.00676115
Chr5:49614801-49614900	PCDHB6	overlapping	0	0.0298614	Chr12:3026901-3027000	RAB7B	overlapping	0	0.014678	Chr3:5614501-5614600	LAMC3	overlapping	0	5.97471e-11
Chr5:51429901-51430000	ARHGAP26	overlapping	0	0.004138	Chr12:3327701-3327800	ENSOARG00000005343	overlapping	0	1.14507e-09	Chr3:6177001-6177100	HMCN2	overlapping	0	0.00126946
Chr5:55419701-55419800	PPP2R2B	overlapping	0	5.39421e-06	Chr12:3614701-3614800	RASSF5	overlapping	0	0.00163759	Chr3:7491201-7491300	CCBL1	overlapping	0	2.14352e-07
Chr5:58108701-58108800	ABLIM3	overlapping	0	4.53894e-05	Chr12:4972901-4973000	ENSOARG00000008550	overlapping	0	3.34111e-15	Chr3:7885701-7885800	CIZ1	overlapping	0	0.0086307
Chr5:60406601-60406700	SPARC	overlapping	0	3.08215e-08	Chr12:5630101-5630200	ENSOARG00000009057	overlapping	0	0.0214819	Chr3:7943001-7943100	CIZ1	overlapping	0	1.1808e-05
Chr5:60592301-60592400	GLRA1	overlapping	0	0.00269822	Chr12:5630801-5630900	ENSOARG00000009057	overlapping	0	0.00829884	Chr3:8439401-8439500	STXBP1	overlapping	0	2.26679e-06
Chr5:62370301-62370400	GRIA1	overlapping	0	0.0440513	Chr12:19551001-19551100	SPATA17	overlapping	0	0.0271921	Chr3:8647301-8647400	ZNF79	overlapping	0	0.00694559
Chr5:65208101-65208200	SGCD	overlapping	0	0.0010862	Chr12:22277201-22277300	MARK1	overlapping	0	9.99685e-06	Chr3:8716201-8716300	GARNL3	overlapping	0	0.0226556
Chr5:65341501-65341600	SGCD	overlapping	0	0.000140381	Chr12:22277301-22277400	MARK1	overlapping	0	0.0460792	Chr3:8780601-8780700	GARNL3	overlapping	0	4.28934e-06
Chr5:65361501-65361600	SGCD	overlapping	0	0.0324357	Chr12:25117001-25117100	CAPN8	overlapping	0	0.0397686	Chr3:8863801-8863900	RALGPS1	overlapping	0	0.0039355
Chr5:67634401-67634500	ENSOARG00000012836	overlapping	0	7.34693e-07	Chr12:32693401-32693500	PLD5	overlapping	0	0.00104593	Chr3:8959201-8959300	RALGPS1	overlapping	0	0.0209782
Chr5:67705701-67705800	ENSOARG00000012836	overlapping	0	0.0416549	Chr12:32728301-32728400	PLD5	overlapping	0	0.00390059	Chr3:9620401-9620500	MVB12B	overlapping	0	0.0305609
Chr5:70338201-70338300	GABRB2	overlapping	0	2.37909e-10	Chr12:32772901-32773000	PLD5	overlapping	0	6.13449e-16	Chr3:10183101-10183200	PBX3	overlapping	0	0.0220536
Chr5:70338301-70338400	GABRB2	overlapping	0	0.000547031	Chr12:35319201-35319300	F5	overlapping	0	0.00321658	Chr3:10203501-10203600	PBX3	overlapping	0	4.20349e-07
Chr5:77300101-77300200	TENM2	overlapping	0	0.000844073	Chr12:39887301-39887400	KIAA2013	overlapping	0	0.00597855	Chr3:10922301-10922400	GOLGA1	overlapping	0	2.1808e-05
Chr5:77303201-77303300	TENM2	overlapping	0	0.0309908	Chr12:40297301-40297400	PTCHD2	overlapping	0	0.00673027	Chr3:11248101-11248200	NR6A1	overlapping	0	0.00110897
Chr5:84379901-84380000	CCNH	overlapping	0	0.0293746	Chr12:40297401-40297500	PTCHD2	overlapping	0	0.0118015	Chr3:11887601-11887700	ENSOARG00000013754	overlapping	0	0.0239502
Chr5:87696401-87696500	GPR98	overlapping	0	7.19897e-07	Chr12:42565901-42566000	CA6	overlapping	0	6.89067e-07	Chr3:12077301-12077400	ENSOARG00000013754	overlapping	0	0.0281838
Chr5:90646201-90646300	FAM172A	overlapping	0	0.00694456	Chr12:43708601-43708700	PER3	overlapping	0	0.00803214	Chr3:12634001-12634100	RABGAP1	overlapping	0	1.61046e-06
Chr5:90833001-90833100	FAM172A	overlapping	0	0.000979057	Chr12:47378701-47378800	CEP104	overlapping	0	2.15564e-05	Chr3:13015801-13015900	OR1J4	overlapping	0	3.23832e-07
Chr5:97332801-97332900	ST8SIA4	overlapping	0	0.00184241	Chr12:47378801-47378900	CEP104	overlapping	0	0.000282527	Chr3:13488901-13489000	MRRF	overlapping	0	0.00148476
Chr5:99295701-99295800	PAM	overlapping	0	0.0285598	Chr12:48861701-48861800	CFAP74	overlapping	0	3.6243e-05	Chr3:13515101-13515200	RBM18	overlapping	0	0.00256706
Chr5:103721801-103721900	EFNA5	overlapping	0	0.00674517	Chr12:52433401-52433500	ENSOARG00000011338	overlapping	0	0.00122472	Chr3:13560201-13560300	LHX6	overlapping	0	0.0264316
Chr5:105737901-105738000	PJA2	overlapping	0	0.00295866	Chr12:54008201-54008300	RABGAP1L	overlapping	0	0.000287368	Chr3:13596101-13596200	MORN5	overlapping	0	6.25771e-06
Chr5:105779201-105779300	PJA2	overlapping	0	6.06321e-06	Chr12:56206301-56206400	ASTN1	overlapping	0	0.00420158	Chr3:13664501-13664600	TTLL11	overlapping	0	4.07608e-05
Chr5:107630001-107630100	CAMK4	overlapping	0	0.00238429	Chr12:58768901-58769000	AXDND1	overlapping	0	0.00172458	Chr3:13977601-13977700	DAB2IP	overlapping	0	0.00473953
Chr5:107630101-107630200	CAMK4	overlapping	0	0.00534487	Chr12:62436801-62436900	NMNAT2	overlapping	0	0.0264444	Chr3:14810601-14810700	ENSOARG00000014594	overlapping	0	0.00675181
Chr5:107769401-107769500	CAMK4	overlapping	0	4.99112e-07	Chr12:62910601-62910700	RGL1	overlapping	0	0.0213071	Chr3:16762601-16762700	RNF144A	overlapping	0	2.85865e-06
Chr6:171001-171100	ENSOARG00000013338	overlapping	0	0.000972736	Chr12:63096901-63097000	COLGALT2	overlapping	0	4.93547e-06	Chr3:19784301-19784400	ATP6V1C2	overlapping	0	0.00142705
Chr6:3816001-3816100	ANXA5	overlapping	0	0.0274067	Chr12:63620601-63620700	C1orf21	overlapping	0	0.00607976	Chr3:23587901-23588000	NBAS	overlapping	0	4.97494e-05
Chr6:5978101-5978200	PDE5A	overlapping	0	4.24525e-06	Chr12:66601801-66601900	KCNK2	overlapping	0	0.000764951	Chr3:24723401-24723500	FAM49A	overlapping	0	2.94858e-08
Chr6:11726501-11726600	ARSJ	overlapping	0	6.5522e-05	Chr12:67269701-67269800	PTPN14	overlapping	0	8.43077e-05	Chr3:24745501-24745600	FAM49A	overlapping	0	1.17368e-05
Chr6:12387501-12387600	ANK2	overlapping	0	0.00840197	Chr12:68791701-68791800	ANGEL2	overlapping	0	0.0114089	Chr3:31135901-31136000	KLHL29	overlapping	0	1.40449e-07
Chr6:12542201-12542300	ANK2	overlapping	0	0.0110481	Chr12:70214601-70214700	RCOR3	overlapping	0	0.00847511	Chr3:31410101-31410200	ATAD2B	overlapping	0	0.00612638
Chr6:13381501-13381600	AP1AR	overlapping	0	0.000567713	Chr12:70693001-70693100	KCNH1	overlapping	0	1.92153e-08	Chr3:31656401-31656500	ENSOARG00000017832	overlapping	0	0.0175731
Chr6:17248501-17248600	LEF-1	overlapping	0	0.0386086	Chr12:70806301-70806400	HHAT	overlapping	0	0.00149324	Chr3:32241501-32241600	ADCY3	overlapping	0	0.000855031
Chr6:19512301-19512400	GSTCD	overlapping	0	3.46008e-12	Chr12:71355001-71355100	SYT14	overlapping	0	5.86988e-05	Chr3:32246801-32246900	ADCY3	overlapping	0	0.00155334
Chr6:19512401-19512500	GSTCD	overlapping	0	3.02647e-12	Chr12:73272001-73272100	PLXNA2	overlapping	0	0.0387601	Chr3:33217101-33217200	RAB10	overlapping	0	2.90562e-06
Chr6:19512501-19512600	GSTCD	overlapping	0	1.28526e-40	Chr12:73736101-73736200	ENSOARG00000013891	overlapping	0	0.00627682	Chr3:33497701-33497800	DRC1	overlapping	0	0.00392104
Chr6:19512601-19512700	GSTCD	overlapping	0	1.26988e-09	Chr12:74493901-74494000	CRB1	overlapping	0	0.00032141	Chr3:33607601-33607700	C2orf70	overlapping	0	0.000275182
Chr6:21903501-21903600	SLC9B2	overlapping	0	0.0100857	Chr12:76995601-76995700	NR5A2	overlapping	0	0.000795627	Chr3:34095401-34095500	PREB	overlapping	0	0.0121303
Chr6:24336101-24336200	EMCN	overlapping	0	0.001411	Chr12:78656401-78656500	ENSOARG00000018852	overlapping	0	0.0263332	Chr3:34773801-34773900	BRE	overlapping	0	0.00610775
Chr6:24336201-24336300	EMCN	overlapping	0	1.73212e-08	Chr12:78656601-78656700	ENSOARG00000018852	overlapping	0	0.0497716	Chr3:34956701-34956800	BRE	overlapping	0	4.6363e-08
Chr6:24908101-24908200	DAPP1	overlapping	0	1.72428e-05	Chr12:78823901-78824000	NAV1	overlapping	0	3.3263e-05	Chr3:35166901-35167000	BRE	overlapping	0	2.12885e-05
Chr6:24908201-24908300	DAPP1	overlapping	0	0.000136108	Chr13:1749201-1749300	PLCB4	overlapping	0	0.00996523	Chr3:35758101-35758200	FAM179A	overlapping	0	0.0194703
Chr6:29403001-29403100	BMPR-IB	overlapping	0	0.000264665	Chr13:10393401-10393500	FBXO18	overlapping	0	9.52244e-09	Chr3:35995901-35996000	ALK	overlapping	0	0.0442407
Chr6:29984301-29984400	PDLIM5	overlapping	0	0.0136918	Chr13:11588401-11588500	SFMBT2	overlapping	0	0.0264933	Chr3:36864401-36864500	RPS26	overlapping	0	0.00571861
Chr6:34411301-34411400	CCSER1	overlapping	0	0.0011416	Chr13:15086101-15086200	CELF2	overlapping	0	0.012033	Chr3:37289301-37289400	LCLAT1	overlapping	0	0.00284867
Chr6:40366001-40366100	KCNIP4	overlapping	0	1.92757e-09	Chr13:15316801-15316900	USP6NL	overlapping	0	0.0452224	Chr3:37626501-37626600	GALNT14	overlapping	0	8.02895e-07
Chr6:40367801-40367900	KCNIP4	overlapping	0	0.00227941	Chr13:15583801-15583900	PROSER2	overlapping	0	6.91707e-11	Chr3:37652601-37652700	GALNT14	overlapping	0	0.00293293
Chr6:55717901-55718000	DTHD1	overlapping	0	0.00254656	Chr13:17935601-17935700	PARD3	overlapping	0	0.00229301	Chr3:38312101-38312200	MXD1	overlapping	0	0.00985926
Chr6:58176301-58176400	TMEM156	overlapping	0	9.41185e-24	Chr13:20740501-20740600	PLXDC2	overlapping	0	7.41121e-05	Chr3:38684901-38685000	AAK1	overlapping	0	0.00569268
Chr6:58292701-58292800	KLHL5	overlapping	0	0.000762419	Chr13:27576001-27576100	FRMD4A	overlapping	0	1.20237e-05	Chr3:39225701-39225800	ANTXR1	overlapping	0	6.62213e-18
Chr6:58619801-58619900	SMIM14	overlapping	0	3.12893e-12	Chr13:30709101-30709200	TRDMT1	overlapping	0	0.017266	Chr3:41699701-41699800	MEIS1	overlapping	0	0.0055201
Chr6:61684801-61684900	GRXCR1	overlapping	0	0.000143123	Chr13:33694901-33695000	SVIL	overlapping	0	8.09742e-07	Chr3:41720701-41720800	MEIS1	overlapping	0	0.0182304
Chr6:64829301-64829400	GABRA2	overlapping	0	0.0042419	Chr13:35963701-35963800	MKX	overlapping	0	3.80654e-05	Chr3:42970801-42970900	ACTR2	overlapping	0	0.00628556
Chr6:68325101-68325200	USP46	overlapping	0	0.000247683	Chr13:35991001-35991100	MKX	overlapping	0	0.000782548	Chr3:45308601-45308700	EHBP1	overlapping	0	0.00244922
Chr6:77531901-77532000	LPHN3	overlapping	0	0.0135558	Chr13:36972501-36972600	PCSK2	overlapping	0	3.39393e-07	Chr3:50996501-50996600	ENSOARG00000020362	overlapping	0	1.29727e-13
Chr6:80782101-80782200	EPHA5	overlapping	0	9.91977e-08	Chr13:37641001-37641100	DZANK1	overlapping	0	0.0270689	Chr3:56712301-56712400	KCMF1	overlapping	0	0.000226142
Chr6:88896901-88897000	MTHFD2L	overlapping	0	0.000119452	Chr13:41999901-42000000	ANKRD16	overlapping	0	0.000101327	Chr3:57020901-57021000	TCF7L1	overlapping	0	2.33926e-08
Chr6:88897001-88897100	MTHFD2L	overlapping	0	0.0439592	Chr13:51961601-51961700	TMC2	overlapping	0	2.16799e-08	Chr3:61609701-61609800	SLC5A7	overlapping	0	3.81006e-09
Chr6:90066701-90066800	ENSOARG00000015364	overlapping	0	0.0168337	Chr13:55882701-55882800	CDH26	overlapping	0	0.0258907	Chr3:61952601-61952700	RANBP2	overlapping	0	9.19696e-06
Chr6:91253001-91253100	ENSOARG00000017349	overlapping	0	0.0367099	Chr13:60550401-60550500	BCL2L1	overlapping	0	1.63611e-07	Chr3:62026901-62027000	EDAR	overlapping	0	0.0146699
Chr6:92899301-92899400	FRAS1	overlapping	0	0.000361117	Chr13:60550501-60550600	BCL2L1	overlapping	0	0.0149664	Chr3:63394001-63394100	BCL11A	overlapping	0	0.00648399
Chr6:96058901-96059000	RASGEF1B	overlapping	0	0.000227052	Chr13:60697901-60698000	ENSOARG00000001815	overlapping	0	0.0492766	Chr3:67756501-67756600	CCDC85A	overlapping	0	0.0172205
Chr6:96214201-96214300	RASGEF1B	overlapping	0	0.0148433	Chr13:60698301-60698400	ENSOARG00000001815	overlapping	0	0.00358125	Chr3:67794501-67794600	CCDC85A	overlapping	0	0.00926103
Chr6:99046801-99046900	CDS1	overlapping	0	2.89132e-12	Chr13:61894701-61894800	ENSOARG00000006272	overlapping	0	0.00032561	Chr3:68959901-68960000	EML6	overlapping	0	0.00011348
Chr6:102116501-102116600	DSPP	overlapping	0	3.34723e-18	Chr13:64293801-64293900	CEP250	overlapping	0	0.0161041	Chr3:69045501-69045600	EML6	overlapping	0	0.00485679
Chr6:103102501-103102600	EVC	overlapping	0	0.00245495	Chr13:67407701-67407800	DHX35	overlapping	0	0.0174222	Chr3:69395001-69395100	SPTBN1	overlapping	0	2.58528e-05
Chr6:103618701-103618800	STK32B	overlapping	0	2.14281e-05	Chr13:70395301-70395400	ENSOARG00000002824	overlapping	0	0.0128188	Chr3:73779001-73779100	ENSOARG00000004226	overlapping	0	0.00152462
Chr6:103688901-103689000	STK32B	overlapping	0	0.00460246	Chr13:70406301-70406400	ENSOARG00000002824	overlapping	0	0.0424747	Chr3:74314501-74314600	NRXN1	overlapping	0	0.000696029
Chr6:104517101-104517200	OTOP1	overlapping	0	0.031704	Chr13:70468201-70468300	ENSOARG00000002824	overlapping	0	0.0329225	Chr3:75735401-75735500	LHR	overlapping	0	0.0182535
Chr6:104615101-104615200	SLC2A9	overlapping	0	2.48984e-06	Chr13:72197201-72197300	JPH2	overlapping	0	0.0252991	Chr3:77217001-77217100	TTC7A	overlapping	0	7.55448e-05
Chr6:104615201-104615300	SLC2A9	overlapping	0	0.000482051	Chr13:74452301-74452400	CDH22	overlapping	0	7.59458e-06	Chr3:80813701-80813800	THADA	overlapping	0	0.000128996
Chr6:104749601-104749700	SLC2A9	overlapping	0	0.0267448	Chr13:75072601-75072700	EYA2	overlapping	0	0.04382	Chr3:81575601-81575700	KCNG3	overlapping	0	7.14528e-05
Chr6:110474201-110474300	BST1	overlapping	0	0.0165451	Chr13:75143901-75144000	EYA2	overlapping	0	0.00135177	Chr3:84012401-84012500	ENSOARG00000007758	overlapping	0	0.0222102
Chr6:111180001-111180100	LDB2	overlapping	0	0.000338899	Chr13:77070501-77070600	KCNB1	overlapping	0	0.000944306	Chr3:84731301-84731400	MAP4K3	overlapping	0	0.030464
Chr6:113988001-113988100	ENSOARG00000011847	overlapping	0	4.47588e-12	Chr14:2888801-2888900	CNTNAP4	overlapping	0	0.0229646	Chr3:85278101-85278200	DHX57	overlapping	0	0.00345653
Chr6:114409301-114409400	ENSOARG00000011847	overlapping	0	0.000534382	Chr14:4676801-4676900	WWOX	overlapping	0	2.11479e-05	Chr3:86961301-86961400	HEATR5B	overlapping	0	2.50559e-06
Chr6:114409701-114409800	ENSOARG00000011847	overlapping	0	1.27986e-08	Chr14:8927301-8927400	CDH13	overlapping	0	0.0252207	Chr3:87423801-87423900	CRIM1	overlapping	0	0.0205043
Chr6:115679901-115680000	ENSOARG00000015218	overlapping	0	7.02064e-06	Chr14:8940301-8940400	CDH13	overlapping	0	2.27239e-11	Chr3:90525601-90525700	LTBP1	overlapping	0	0.00205271
Chr6:115891001-115891100	ENSOARG00000015218	overlapping	0	4.96968e-07	Chr14:8999701-8999800	CDH13	overlapping	0	7.57428e-06	Chr3:90599401-90599500	LTBP1	overlapping	0	0.0166487
Chr6:115976401-115976500	ENSOARG00000015218	overlapping	0	0.0393325	Chr14:9403101-9403200	CDH13	overlapping	0	0.0340201	Chr3:91648401-91648500	SLC30A6	overlapping	0	0.00488965
Chr7:670201-670300	MCC	overlapping	0	0.0168556	Chr14:9757401-9757500	OSGIN1	overlapping	0	0.00175344	Chr3:92184901-92185000	XDH	overlapping	0	0.02248
Chr7:2171301-2171400	YTHDC2	overlapping	0	0.0197143	Chr14:14554301-14554400	MYLK3	overlapping	0	0.00914585	Chr3:93391001-93391100	DYSF	overlapping	0	2.03005e-08
Chr7:3760001-3760100	TRIM36	overlapping	0	0.00146089	Chr14:18680701-18680800	CYLD	overlapping	0	0.00522922	Chr3:93477001-93477100	DYSF	overlapping	0	0.000199674
Chr7:6332301-6332400	ANKRD31	overlapping	0	0.0278771	Chr14:21829301-21829400	FTO	overlapping	0	0.0107044	Chr3:94121301-94121400	EXOC6B	overlapping	0	0.0433106
Chr7:8382401-8382500	PDE8B	overlapping	0	0.0405605	Chr14:23435901-23436000	ENSOARG00000018232	overlapping	0	1.32597e-05	Chr3:94173301-94173400	EXOC6B	overlapping	0	2.528e-06
Chr7:11430101-11430200	TXNDC16	overlapping	0	5.66678e-07	Chr14:23616901-23617000	BBS2	overlapping	0	0.0231955	Chr3:94749001-94749100	EXOC6B	overlapping	0	0.000970236
Chr7:12620201-12620300	MEGF11	overlapping	0	0.000224396	Chr14:24979901-24980000	GPR114	overlapping	0	0.0248329	Chr3:95813101-95813200	TET3	overlapping	0	0.000454644
Chr7:13109601-13109700	MAP2K1	overlapping	0	7.90602e-05	Chr14:34060001-34060100	CBFB	overlapping	0	0.0186157	Chr3:96323401-96323500	LOXL3	overlapping	0	3.48782e-07
Chr7:13109701-13109800	MAP2K1	overlapping	0	0.000184907	Chr14:34932501-34932600	NFATC3	overlapping	0	0.000104547	Chr3:96356401-96356500	M1AP	overlapping	0	0.00208323
Chr7:13148001-13148100	ZWILCH	overlapping	0	9.4091e-06	Chr14:36179301-36179400	WWP2	overlapping	0	0.0224415	Chr3:96823901-96824000	TACR1	overlapping	0	0.0378298
Chr7:14399901-14400000	MAP2K5	overlapping	0	0.0300009	Chr14:37629201-37629300	ZFHX3	overlapping	0	0.0124585	Chr3:100072301-100072400	RFX8	overlapping	0	0.00207589
Chr7:14951901-14952000	ITGA11	overlapping	0	0.0236755	Chr14:38395201-38395300	PKD1L3	overlapping	0	4.88144e-05	Chr3:100313701-100313800	TBC1D8	overlapping	0	0.00166085
Chr7:14993701-14993800	ITGA11	overlapping	0	2.80339e-05	Chr14:40310801-40310900	ZNF536	overlapping	0	0.00060885	Chr3:100313801-100313900	TBC1D8	overlapping	0	1.90321e-07
Chr7:17966901-17967000	ENSOARG00000018784	overlapping	0	0.0261948	Chr14:44190601-44190700	WTIP	overlapping	0	0.000143957	Chr3:100322201-100322300	TBC1D8	overlapping	0	0.00289479
Chr7:19787301-19787400	HCN4	overlapping	0	0.00549902	Chr14:44962201-44962300	LGI4	overlapping	0	0.00304982	Chr3:100478901-100479000	NPAS2	overlapping	0	2.01855e-07
Chr7:19787501-19787600	HCN4	overlapping	0	1.03522e-05	Chr14:45675101-45675200	NPHS1	overlapping	0	0.030371	Chr3:102615701-102615800	INPP4A	overlapping	0	2.01625e-05
Chr7:21127501-21127600	OMYHCS	overlapping	0	0.000112729	Chr14:45686301-45686400	KIRREL2	overlapping	0	4.67201e-05	Chr3:102903701-102903800	VWA3B	overlapping	0	4.92146e-10
Chr7:21130401-21130500	OMYHCS	overlapping	0	0.0124719	Chr14:45703001-45703100	NFKBID	overlapping	0	0.00026092	Chr3:103324801-103324900	ZAP70	overlapping	0	0.0334247
Chr7:21384601-21384700	ACIN1	overlapping	0	0.0267027	Chr14:47467301-47467400	RYR1	overlapping	0	0.011193	Chr3:103754201-103754300	FER1L5	overlapping	0	0.000720586
Chr7:22621601-22621700	ENSOARG00000012009	overlapping	0	0.00421731	Chr14:47467701-47467800	RYR1	overlapping	0	1.06501e-06	Chr3:103944601-103944700	NCAPH	overlapping	0	0.038016
Chr7:22624701-22624800	ENSOARG00000019567	overlapping	0	0.00292784	Chr14:47505101-47505200	RYR1	overlapping	0	0.00971743	Chr3:104208301-104208400	GPAT2	overlapping	0	0.00600896
Chr7:26716501-26716600	ENSOARG00000019965	overlapping	0	2.3603e-10	Chr14:48959301-48959400	SPTBN4	overlapping	0	9.33365e-05	Chr3:104529601-104529700	ENSOARG00000014211	overlapping	0	0.00241606
Chr7:29342101-29342200	C15orf41	overlapping	0	5.46013e-07	Chr14:49524701-49524800	ERICH4	overlapping	0	0.0372471	Chr3:105997101-105997200	MERTK	overlapping	0	1.51198e-07
Chr7:32941301-32941400	PLCB2	overlapping	0	0.0059127	Chr14:49544901-49545000	CYP2B6	overlapping	0	0.0210841	Chr3:106151301-106151400	FBLN7	overlapping	0	0.0281198
Chr7:34789801-34789900	ZNF106	overlapping	0	0.042546	Chr14:49548601-49548700	CYP2B6	overlapping	0	0.00289331	Chr3:107464901-107465000	LGR5	overlapping	0	0.00206343
Chr7:37199401-37199500	MDGA2	overlapping	0	0.0242118	Chr14:49552101-49552200	CYP2B6	overlapping	0	0.0233676	Chr3:107476401-107476500	LGR5	overlapping	0	0.000265111
Chr7:39831001-39831100	KLHDC1	overlapping	0	0.00114327	Chr14:50370601-50370700	ENSOARG00000008300	overlapping	0	6.04066e-12	Chr3:107495601-107495700	LGR5	overlapping	0	1.03304e-05
Chr7:39832101-39832200	KLHDC1	overlapping	0	0.0413077	Chr14:50946501-50946600	PLAUR	overlapping	0	0.0021162	Chr3:108302301-108302400	PGEPII	overlapping	0	0.0319964
Chr7:39845401-39845500	KLHDC2	overlapping	0	0.0141244	Chr14:51690301-51690400	TOMM40	overlapping	0	0.00283286	Chr3:111371101-111371200	KRR1	overlapping	0	0.027214
Chr7:41944801-41944900	NID2	overlapping	0	1.88525e-06	Chr14:52608201-52608300	IGFL1	overlapping	0	5.31547e-05	Chr3:112767901-112768000	E2F7	overlapping	0	0.0115544
Chr7:42968501-42968600	ENSOARG00000020759	overlapping	0	0.000112964	Chr14:53098701-53098800	ARHGAP35	overlapping	0	0.00630027	Chr3:115066901-115067000	SYT1	overlapping	0	0.000666978
Chr7:48123901-48124000	MYO1E	overlapping	0	0.00846897	Chr14:53151901-53152000	NPAS1	overlapping	0	0.000254067	Chr3:116086901-116087000	OTOGL	overlapping	0	0.00108379
Chr7:48720901-48721000	LIPC	overlapping	0	0.0181728	Chr14:54488801-54488900	PLEKHA4	overlapping	0	0.00201626	Chr3:116380401-116380500	PTPRQ	overlapping	0	0.00195478
Chr7:50959101-50959200	MNS1	overlapping	0	0.0449779	Chr14:55628201-55628300	MYBPC2	overlapping	0	0.0102519	Chr3:116435801-116435900	PTPRQ	overlapping	0	0.000535482
Chr7:51860701-51860800	DYX1C1	overlapping	0	3.04782e-09	Chr14:55678001-55678100	JOSD2	overlapping	0	6.10706e-05	Chr3:117190301-117190400	PPFIA2	overlapping	0	1.35953e-06
Chr7:54952201-54952300	MYO5A	overlapping	0	5.70912e-06	Chr14:55904801-55904900	ACPT	overlapping	0	0.0252298	Chr3:122212001-122212100	MGAT4C	overlapping	0	1.92654e-11
Chr7:55681701-55681800	SCG3	overlapping	0	2.48636e-06	Chr14:55939101-55939200	KLK15	overlapping	0	4.02013e-07	Chr3:125349701-125349800	ENSOARG00000015607	overlapping	0	0.000574089
Chr7:57250001-57250100	ATP8B4	overlapping	0	0.0104689	Chr14:56812401-56812500	ENSOARG00000014940	overlapping	0	0.000790848	Chr3:125913701-125913800	ATP2B	overlapping	0	0.000111497
Chr7:57271101-57271200	ATP8B4	overlapping	0	5.70424e-06	Chr14:58377601-58377700	ENSOARG00000000528	overlapping	0	2.3595e-05	Chr3:129635901-129636000	MRPL42	overlapping	0	0.0181915
Chr7:57308201-57308300	ATP8B4	overlapping	0	0.00458869	Chr14:60832301-60832400	ENSOARG00000003373	overlapping	0	2.25967e-05	Chr3:130368201-130368300	PLXNC1	overlapping	0	0.000261361
Chr7:58768101-58768200	FBN1	overlapping	0	0.0393447	Chr14:60832401-60832500	ENSOARG00000003373	overlapping	0	2.25781e-13	Chr3:130710401-130710500	TMCC3	overlapping	0	0.0033134
Chr7:62507901-62508000	FERMT2	overlapping	0	0.048726	Chr14:60832601-60832700	ENSOARG00000003373	overlapping	0	3.2168e-33	Chr3:130722901-130723000	TMCC3	overlapping	0	0.00043331
Chr7:68697601-68697700	CCDC175	overlapping	0	0.00033025	Chr14:60832801-60832900	ENSOARG00000003373	overlapping	0	1.14223e-07	Chr3:130782401-130782500	TMCC3	overlapping	0	0.0155401
Chr7:70457101-70457200	PRKCH	overlapping	0	0.00275652	Chr14:60833001-60833100	ENSOARG00000003373	overlapping	0	3.26674e-23	Chr3:131172601-131172700	FGD6	overlapping	0	0.014313
Chr7:70551301-70551400	PRKCH	overlapping	0	0.00662851	Chr14:60833301-60833400	ENSOARG00000003373	overlapping	0	1.93988e-09	Chr3:133128901-133129000	RARG	overlapping	0	1.97214e-11
Chr7:70579001-70579100	PRKCH	overlapping	0	5.33463e-06	Chr14:60833401-60833500	ENSOARG00000003373	overlapping	0	3.81374e-08	Chr3:133143001-133143100	ITGB7	overlapping	0	4.26696e-05
Chr7:72403801-72403900	RHOJ	overlapping	0	7.0646e-06	Chr14:60833501-60833600	ENSOARG00000003373	overlapping	0	6.1227e-06	Chr3:133742001-133742100	ENSOARG00000016989	overlapping	0	0.028556
Chr7:72623401-72623500	PPP2R5E	overlapping	0	0.000537974	Chr14:60833601-60833700	ENSOARG00000003373	overlapping	0	2.88523e-09	Chr3:133742301-133742400	ENSOARG00000016989	overlapping	0	0.000340963
Chr7:77765901-77766000	DCAF5	overlapping	0	0.00188115	Chr14:60833901-60834000	ENSOARG00000003373	overlapping	0	0.0394403	Chr3:133806801-133806900	ENSOARG00000016989	overlapping	0	2.26723e-06
Chr7:84276601-84276700	IFT43	overlapping	0	0.0382207	Chr15:4039901-4040000	PDGFD	overlapping	0	0.000290737	Chr3:133848001-133848100	ENSOARG00000016989	overlapping	0	0.000635377
Chr7:85074101-85074200	LRRC74A	overlapping	0	0.000162674	Chr15:6131901-6132000	YAP1	overlapping	0	0.000688623	Chr3:134176601-134176700	ACVR1B	overlapping	0	0.00770105
Chr7:85517901-85518000	TMED8	overlapping	0	0.0080162	Chr15:7011601-7011700	TRPC6	overlapping	0	3.25181e-07	Chr3:134181301-134181400	ACVR1B	overlapping	0	0.0178328
Chr7:87094701-87094800	NRXN3	overlapping	0	5.14509e-09	Chr15:17283801-17283900	NPAT	overlapping	0	0.0449334	Chr3:134405601-134405700	SCN8A	overlapping	0	0.00243372
Chr7:89423601-89423700	TSHR	overlapping	0	0.00042069	Chr15:17913701-17913800	DDX10	overlapping	0	0.00191061	Chr3:137085001-137085100	ENSOARG00000019064	overlapping	0	0.00124236
Chr7:89615601-89615700	STON2	overlapping	0	0.0436015	Chr15:18146201-18146300	DDX10	overlapping	0	0.0344179	Chr3:137222401-137222500	ADCY6	overlapping	0	0.0130947
Chr7:94516101-94516200	ENSOARG00000003031	overlapping	0	0.0346643	Chr15:21449501-21449600	SIK2	overlapping	0	0.00454302	Chr3:138506701-138506800	VDR	overlapping	0	0.0334691
Chr7:97105401-97105500	PTPN21	overlapping	0	0.00525001	Chr15:21449601-21449700	SIK2	overlapping	0	0.0290806	Chr3:138634801-138634900	RAPGEF3	overlapping	0	0.0198186
Chr7:98086101-98086200	FOXN3	overlapping	0	0.00295866	Chr15:21651601-21651700	ENSOARG00000014873	overlapping	0	0.0162362	Chr3:139262001-139262100	AMIGO2	overlapping	0	0.0146684
Chr8:2112201-2112300	FILIP1	overlapping	0	0.000225244	Chr15:23214101-23214200	NCAM1	overlapping	0	0.00167312	Chr3:140001901-140002000	SLC38A1	overlapping	0	0.0236214
Chr8:7137101-7137200	BCKDHB	overlapping	0	7.669e-05	Chr15:28388901-28389000	AMICA1	overlapping	0	0.0363942	Chr3:141106901-141107000	ANO6	overlapping	0	0.00018385
Chr8:7137301-7137400	BCKDHB	overlapping	0	0.00436082	Chr15:31679701-31679800	SORL1	overlapping	0	0.0028155	Chr3:141863101-141863200	NELL2	overlapping	0	0.0122327
Chr8:7140401-7140500	BCKDHB	overlapping	0	6.45718e-05	Chr15:33335401-33335500	CLMP	overlapping	0	0.0369391	Chr3:142214801-142214900	TMEM117	overlapping	0	0.0342707
Chr8:10394901-10395000	ME1	overlapping	0	0.00899411	Chr15:38273601-38273700	SPON1	overlapping	0	0.0270443	Chr3:142653101-142653200	TMEM117	overlapping	0	0.000435285
Chr8:10395001-10395100	ME1	overlapping	0	1.20999e-07	Chr15:39537001-39537100	TEAD1	overlapping	0	8.971e-07	Chr3:146427101-146427200	ENSOARG00000019913	overlapping	0	0.0137555
Chr8:13316001-13316100	RNF217	overlapping	0	0.00156192	Chr15:40861601-40861700	GALNT18	overlapping	0	6.45579e-07	Chr3:147094101-147094200	SLC2A13	overlapping	0	9.80775e-05
Chr8:20808801-20808900	RFX6	overlapping	0	8.11895e-07	Chr15:41754701-41754800	AMPD3	overlapping	0	3.59077e-09	Chr3:147176401-147176500	SLC2A13	overlapping	0	0.00376879
Chr8:25468801-25468900	TUBE1	overlapping	0	4.45671e-05	Chr15:43011401-43011500	DENND5A	overlapping	0	0.0409588	Chr3:149660501-149660600	MYRFL	overlapping	0	9.48235e-08
Chr8:26298201-26298300	SLC16A10	overlapping	0	0.000481556	Chr15:43166001-43166100	NRIP3	overlapping	0	0.000148433	Chr3:153753301-153753400	HMGA2	overlapping	0	0.0155565
Chr8:26379201-26379300	SLC16A10	overlapping	0	0.00252242	Chr15:43462101-43462200	TRIM66	overlapping	0	1.26462e-05	Chr3:155052001-155052100	RASSF3	overlapping	0	0.00417292
Chr8:28657101-28657200	FOXO3	overlapping	0	0.0369915	Chr15:44121001-44121100	ENSOARG00000015306	overlapping	0	0.0256573	Chr3:155063301-155063400	RASSF3	overlapping	0	0.000255695
Chr8:29836801-29836900	PDSS2	overlapping	0	0.00147041	Chr15:45294801-45294900	OR10A4	overlapping	0	1.04946e-07	Chr3:155301101-155301200	XPOT	overlapping	0	1.16283e-05
Chr8:30941101-30941200	PRDM1	overlapping	0	2.62134e-06	Chr15:45466501-45466600	ENSOARG00000017301	overlapping	0	0.0420458	Chr3:156599801-156599900	PPM1H	overlapping	0	0.0251602
Chr8:31006101-31006200	PRDM1	overlapping	0	0.00217515	Chr15:46015901-46016000	HPX	overlapping	0	0.0124164	Chr3:156667701-156667800	PPM1H	overlapping	0	0.000389357
Chr8:31775501-31775600	PREP	overlapping	0	8.98313e-05	Chr15:46022401-46022500	HPX	overlapping	0	0.0223104	Chr3:156689501-156689600	PPM1H	overlapping	0	0.00121472
Chr8:35021501-35021600	GRIK2	overlapping	0	3.27689e-06	Chr15:47781201-47781300	ENSOARG00000007431	overlapping	0	0.00640357	Chr3:157694501-157694600	FAM19A2	overlapping	0	0.00636999
Chr8:39758601-39758700	KLHL32	overlapping	0	0.0337296	Chr15:49772501-49772600	RNF121	overlapping	0	0.00988284	Chr3:162813801-162813900	RBMS2	overlapping	0	0.00144966
Chr8:47934901-47935000	RRAGD	overlapping	0	0.00441287	Chr15:50362801-50362900	PDE2A	overlapping	0	0.000648573	Chr3:163292401-163292500	DGKA	overlapping	0	0.000787788
Chr8:53618701-53618800	PTPRK	overlapping	0	0.00013474	Chr15:50666601-50666700	FCHSD2	overlapping	0	0.000939553	Chr3:165341401-165341500	LTA4H	overlapping	0	0.00311731
Chr8:54594501-54594600	LAMA2	overlapping	0	7.8781e-14	Chr15:52374901-52375000	XRRA1	overlapping	0	0.000436646	Chr3:165553401-165553500	ELK3	overlapping	0	2.06566e-05
Chr8:59172501-59172600	SLC2A12	overlapping	0	2.74196e-06	Chr15:54198801-54198900	LRRC32	overlapping	0	2.16883e-05	Chr3:166192501-166192600	NEDD1	overlapping	0	0.00847699
Chr8:63358501-63358600	NHSL1	overlapping	0	5.25975e-07	Chr15:54823901-54824000	ENSOARG00000013936	overlapping	0	6.89336e-05	Chr3:168099001-168099100	ENSOARG00000013294	overlapping	0	5.06032e-07
Chr8:67155601-67155700	HIVEP2	overlapping	0	1.30208e-07	Chr15:59471301-59471400	MPPED2	overlapping	0	0.0017953	Chr3:168252201-168252300	ENSOARG00000013294	overlapping	0	0.00907765
Chr8:67588801-67588900	AIG1	overlapping	0	2.47698e-05	Chr15:62926701-62926800	NAT10	overlapping	0	0.00123358	Chr3:168443001-168443100	ENSOARG00000013294	overlapping	0	0.00556902
Chr8:68242801-68242900	ENSOARG00000001675	overlapping	0	0.000630494	Chr15:64075101-64075200	EAAT2	overlapping	0	0.0306088	Chr3:168481701-168481800	ENSOARG00000013294	overlapping	0	0.0207831
Chr8:70426201-70426300	GRM1	overlapping	0	0.0113784	Chr15:74572601-74572700	DGKZ	overlapping	0	0.00895952	Chr3:169422501-169422600	ENSOARG00000013681	overlapping	0	0.021175
Chr8:71561401-71561500	STXBP5	overlapping	0	0.00472174	Chr16:7701-7800	ENSOARG00000002632	overlapping	0	5.06994e-05	Chr3:169718001-169718100	ANO4	overlapping	0	0.0311164
Chr8:74736401-74736500	MTHFD1L	overlapping	0	0.0201318	Chr16:620301-620400	SLIT3	overlapping	0	0.00593026	Chr3:169718301-169718400	ANO4	overlapping	0	0.0113012
Chr8:75453901-75454000	ESR1	overlapping	0	5.39982e-05	Chr16:1772001-1772100	DOCK2	overlapping	0	0.0294828	Chr3:169745501-169745600	ANO4	overlapping	0	0.00464959
Chr8:75462501-75462600	ESR1	overlapping	0	0.00827188	Chr16:2203801-2203900	LCP2	overlapping	0	0.00545147	Chr3:171283201-171283300	IGF1	overlapping	0	0.00131548
Chr8:76210101-76210200	SYNE1	overlapping	0	0.00289954	Chr16:4644701-4644800	ERGIC1	overlapping	0	1.95624e-06	Chr3:172462201-172462300	STAB2	overlapping	0	0.0282255
Chr8:78425701-78425800	TIAM2	overlapping	0	1.30731e-05	Chr16:8114001-8114100	ENSOARG00000005134	overlapping	0	0.0110052	Chr3:172490301-172490400	STAB2	overlapping	0	2.08097e-11
Chr8:81121501-81121600	SNX9	overlapping	0	0.0168742	Chr16:9270101-9270200	PTCD2	overlapping	0	0.0167598	Chr3:172583901-172584000	NT5DC3	overlapping	0	0.046563
Chr8:81126401-81126500	SNX9	overlapping	0	1.36956e-05	Chr16:10226201-10226300	OCLN	overlapping	0	0.0200681	Chr3:172614801-172614900	ENSOARG00000016265	overlapping	0	6.7397e-05
Chr8:82938801-82938900	IGF2R	overlapping	0	0.0155177	Chr16:12957801-12957900	MAST4	overlapping	0	0.0344967	Chr3:172625201-172625300	ENSOARG00000016265	overlapping	0	3.61064e-06
Chr8:82938901-82939000	IGF2R	overlapping	0	0.0177934	Chr16:13868001-13868100	SGTB	overlapping	0	0.0170215	Chr3:173637201-173637300	ALDH1L2	overlapping	0	0.0135445
Chr8:83060501-83060600	SLC22A2	overlapping	0	0.0228113	Chr16:14058301-14058400	ADAMTS6	overlapping	0	0.00168561	Chr3:176244501-176244600	SYN3	overlapping	0	9.1781e-06
Chr8:83205901-83206000	SLC22A3	overlapping	0	0.0127668	Chr16:14737601-14737700	SREK1IP1	overlapping	0	0.0466143	Chr3:178873001-178873100	MB	overlapping	0	0.0021864
Chr8:88619201-88619300	UNC93A	overlapping	0	0.0253795	Chr16:19117801-19117900	ENSOARG00000007198	overlapping	0	0.0346622	Chr3:178873101-178873200	MB	overlapping	0	0.00590744
Chr8:89381101-89381200	SMOC2	overlapping	0	0.00103795	Chr16:20639201-20639300	RAB3C	overlapping	0	0.00488017	Chr3:179515101-179515200	ENSOARG00000018703	overlapping	0	0.0265053
Chr9:14701-14800	DUX4	overlapping	0	1.57614e-15	Chr16:23701001-23701100	PPAP2A	overlapping	0	3.5755e-08	Chr3:179754101-179754200	EIF3D	overlapping	0	0.00135206
Chr9:14801-14900	DUX4	overlapping	0	9.52724e-11	Chr16:33132701-33132800	PLCXD3	overlapping	0	0.00180285	Chr3:184553001-184553100	TMTC1	overlapping	0	4.2666e-07
Chr9:14901-15000	DUX4	overlapping	0	9.77538e-23	Chr16:33132801-33132900	PLCXD3	overlapping	0	0.0343424	Chr3:186175401-186175500	CCDC91	overlapping	0	0.0132325
Chr9:15001-15100	DUX4	overlapping	0	1.53187e-29	Chr16:33401101-33401200	MROH2B	overlapping	0	0.0314121	Chr3:186835401-186835500	MANSC4	overlapping	0	0.000298058
Chr9:15101-15200	DUX4	overlapping	0	1.5931e-26	Chr16:33453601-33453700	MROH2B	overlapping	0	0.00959743	Chr3:186967301-186967400	PPFIBP1	overlapping	0	0.0287924
Chr9:15201-15300	DUX4	overlapping	0	0	Chr16:35470701-35470800	OSMR	overlapping	0	0.000452841	Chr3:187310101-187310200	ARNTL2	overlapping	0	0.0147504
Chr9:15301-15400	DUX4	overlapping	0	0	Chr16:36549001-36549100	GDNF	overlapping	0	0.0364178	Chr3:188712801-188712900	RASSF8	overlapping	0	0.000425349
Chr9:15401-15500	DUX4	overlapping	0	9.66648e-17	Chr16:39070201-39070300	AGXT2	overlapping	0	0.00133496	Chr3:188744001-188744100	RASSF8	overlapping	0	0.0153527
Chr9:15501-15600	DUX4	overlapping	0	9.19202e-17	Chr16:39245301-39245400	RAI14	overlapping	0	4.98735e-08	Chr3:191101801-191101900	SOX5	overlapping	0	0.0363902
Chr9:16501-16600	DUX4	overlapping	0	5.11024e-08	Chr16:40852801-40852900	NPR3	overlapping	0	0.0157752	Chr3:192449001-192449100	C2CD5	overlapping	0	0.0199265
Chr9:16701-16800	DUX4	overlapping	0	1.22779e-19	Chr16:58725101-58725200	TRIO	overlapping	0	0.0123943	Chr3:193390101-193390200	GS	overlapping	0	0.00403962
Chr9:3380601-3380700	B3GAT2	overlapping	0	0.00893807	Chr16:62450901-62451000	ANKRD33B	overlapping	0	0.0114313	Chr3:193390201-193390300	GS	overlapping	0	7.10248e-13
Chr9:5365501-5365600	BAI3	overlapping	0	0.0314305	Chr16:65462401-65462500	ADCY2	overlapping	0	1.60586e-05	Chr3:193425301-193425400	GS	overlapping	0	0.00153681
Chr9:14685201-14685300	BAI1	overlapping	0	0.00352573	Chr17:4305901-4306000	TRIM2	overlapping	0	0.0283214	Chr3:196453101-196453200	PIK3C2G	overlapping	0	0.0140039
Chr9:17074801-17074900	COL22A1	overlapping	0	0.0009094	Chr17:6047301-6047400	FAM160A1	overlapping	0	0.00674935	Chr3:200950801-200950900	GRIN2B	overlapping	0	2.69123e-06
Chr9:17172901-17173000	COL22A1	overlapping	0	0.00494098	Chr17:6389301-6389400	SH3D19	overlapping	0	0.00189941	Chr3:201045601-201045700	GRIN2B	overlapping	0	0.0268552
Chr9:19435601-19435700	KHDRBS3	overlapping	0	0.0035598	Chr17:7562001-7562100	DCLK2	overlapping	0	0.0161405	Chr3:201195601-201195700	GRIN2B	overlapping	0	0.0248627
Chr9:28747501-28747600	FER1L6	overlapping	0	0.0341517	Chr17:9388101-9388200	ENSOARG00000007064	overlapping	0	0.000115435	Chr3:201682801-201682900	KIAA1467	overlapping	0	0.0279446
Chr9:28805501-28805600	FER1L6	overlapping	0	0.0449196	Chr17:11747501-11747600	SLC10A7	overlapping	0	0.0356527	Chr3:202191601-202191700	DUSP16	overlapping	0	6.08122e-06
Chr9:28845201-28845300	FER1L6	overlapping	0	0.0280381	Chr17:13259501-13259600	HHIP	overlapping	0	0.00937748	Chr3:202191701-202191800	DUSP16	overlapping	0	0.00220768
Chr9:28850101-28850200	FER1L6	overlapping	0	0.00423481	Chr17:13273101-13273200	HHIP	overlapping	0	3.36154e-05	Chr3:202812101-202812200	ETV6	overlapping	0	0.00990916
Chr9:28889801-28889900	FER1L6	overlapping	0	3.26261e-05	Chr17:13820701-13820800	ENSOARG00000010331	overlapping	0	5.57522e-10	Chr3:202863301-202863400	ETV6	overlapping	0	2.11044e-05
Chr9:32093101-32093200	SPIDR	overlapping	0	0.00653595	Chr17:34965201-34965300	ADAD1	overlapping	0	0.00798591	Chr3:204503901-204504000	CLEC1A	overlapping	0	0.000360248
Chr9:33332401-33332500	SNTG1	overlapping	0	0.0091001	Chr17:39639301-39639400	RAPGEF2	overlapping	0	0.0397985	Chr3:205697201-205697300	ENSOARG00000001186	overlapping	0	0.0224983
Chr9:34000801-34000900	ST18	overlapping	0	0.00151123	Chr17:40472601-40472700	TMEM144	overlapping	0	0.0020719	Chr3:205838801-205838900	A2ML1	overlapping	0	0.00134223
Chr9:35493601-35493700	ENSOARG00000014403	overlapping	0	2.59298e-05	Chr17:42181701-42181800	PDGFC	overlapping	0	7.15033e-05	Chr3:206886401-206886500	ENSOARG00000003615	overlapping	0	0.000694824
Chr9:36269401-36269500	SDR16C5	overlapping	0	2.11254e-07	Chr17:44143601-44143700	POLE	overlapping	0	0.0322906	Chr3:206932301-206932400	ENSOARG00000003690	overlapping	0	1.01876e-07
Chr9:36314101-36314200	ENSOARG00000015216	overlapping	0	2.56718e-06	Chr17:45668201-45668300	GPR133	overlapping	0	0.00936392	Chr3:206932401-206932500	ENSOARG00000003690	overlapping	0	0.00955962
Chr9:38806801-38806900	CA8	overlapping	0	0.000543147	Chr17:47596001-47596100	ENSOARG00000016595	overlapping	0	0.00564831	Chr3:207840801-207840900	NCAPD2	overlapping	0	0.0406884
Chr9:38806901-38807000	CA8	overlapping	0	0.00566607	Chr17:47657501-47657600	ENSOARG00000016595	overlapping	0	0.000152748	Chr3:208232901-208233000	VWF	overlapping	0	0.000857731
Chr9:43401001-43401100	CRH	overlapping	0	0.00025493	Chr17:49955501-49955600	TMEM132B	overlapping	0	0.00161152	Chr3:208443501-208443600	ANO2	overlapping	0	0.0199797
Chr9:44427301-44427400	CPA6	overlapping	0	0.0349581	Chr17:51399601-51399700	DNAH10	overlapping	0	0.0162377	Chr3:208754701-208754800	NTF3	overlapping	0	0.0103884
Chr9:46384601-46384700	SLCO5A1	overlapping	0	0.000505513	Chr17:53590701-53590800	P2RX7	overlapping	0	0.0226773	Chr3:209379801-209379900	GALNT8	overlapping	0	0.0281567
Chr9:47687601-47687700	EYA1	overlapping	0	0.00373421	Chr17:57521901-57522000	FBXO21	overlapping	0	0.00722223	Chr3:210778601-210778700	ENSOARG00000010797	overlapping	0	6.03101e-06
Chr9:47789301-47789400	EYA1	overlapping	0	0.00852124	Chr17:62460101-62460200	RNF10	overlapping	0	0.0136591	Chr3:210778701-210778800	ENSOARG00000010797	overlapping	0	0.0374555
Chr9:47858801-47858900	EYA1	overlapping	0	0.00173294	Chr17:63070301-63070400	TRPV4	overlapping	0	1.16629e-05	Chr3:210820501-210820600	ENSOARG00000010797	overlapping	0	0.000135423
Chr9:56741501-56741600	ZNF704	overlapping	0	0.00600812	Chr17:63070401-63070500	TRPV4	overlapping	0	0.000164362	Chr3:210820601-210820700	ENSOARG00000010797	overlapping	0	1.884e-09
Chr9:58525601-58525700	SAMD12	overlapping	0	2.25303e-07	Chr17:64794801-64794900	TMEM211	overlapping	0	0.00089688	Chr3:211094001-211094100	IQSEC3	overlapping	0	0.0332388
Chr9:58765601-58765700	SAMD12	overlapping	0	0.0268446	Chr17:65000901-65001000	CRYBB3	overlapping	0	0.012465	Chr3:212212001-212212100	ADIPOR2	overlapping	0	1.01837e-06
Chr9:60436001-60436100	EIF3H	overlapping	0	0.00122664	Chr17:65385301-65385400	MYO18B	overlapping	0	2.25287e-08	Chr3:212333601-212333700	DCP1B	overlapping	0	3.24503e-12
Chr9:64848501-64848600	CSMD3	overlapping	0	4.19334e-05	Chr17:67217701-67217800	TTC28	overlapping	0	0.0022586	Chr3:212484001-212484100	CACNA1C	overlapping	0	0.00557098
Chr9:69663301-69663400	ANG-1	overlapping	0	0.000144974	Chr17:68640601-68640700	MTMR3	overlapping	0	0.00313305	Chr3:212497101-212497200	CACNA1C	overlapping	0	0.00188798
Chr9:71721501-71721600	ZFPM2	overlapping	0	0.00453074	Chr17:68685501-68685600	HORMAD2	overlapping	0	3.84687e-05	Chr3:212664101-212664200	CACNA1C	overlapping	0	0.0287681
Chr9:71780501-71780600	ZFPM2	overlapping	0	0.0205809	Chr17:68976001-68976100	SEC14L3	overlapping	0	4.94939e-08	Chr3:212676601-212676700	CACNA1C	overlapping	0	8.14069e-07
Chr9:73196301-73196400	RIMS2	overlapping	0	0.00797134	Chr17:69718401-69718500	ENSOARG00000010261	overlapping	0	4.00127e-08	Chr3:212699301-212699400	CACNA1C	overlapping	0	0.00230224
Chr9:73961501-73961600	FZD6	overlapping	0	0.0085595	Chr17:70277801-70277900	ENSOARG00000012509	overlapping	0	3.9825e-08	Chr3:213233301-213233400	MICAL3	overlapping	0	2.01371e-07
Chr9:74483701-74483800	ODF1	overlapping	0	0.0448619	Chr17:70277901-70278000	ENSOARG00000012509	overlapping	0	4.68175e-06	Chr3:213545801-213545900	TRIOBP	overlapping	0	0.000186613
Chr9:76388401-76388500	SNX31	overlapping	0	0.0351749	Chr17:70835101-70835200	ENSOARG00000013508	overlapping	0	0.0272504	Chr3:213852301-213852400	BAIAP2L2	overlapping	0	0.000131648
Chr9:78852801-78852900	MATN2	overlapping	0	0.0408548	Chr18:4003101-4003200	GABRG3	overlapping	0	0.00376608	Chr3:214421501-214421600	NPTXR	overlapping	0	0.0119703
Chr9:78853801-78853900	MATN2	overlapping	0	0.0161009	Chr18:5526501-5526600	ADAMTS17	overlapping	0	0.000700389	Chr3:214428801-214428900	NPTXR	overlapping	0	0.0116637
Chr9:78854201-78854300	MATN2	overlapping	0	1.68364e-13	Chr18:5534501-5534600	ADAMTS17	overlapping	0	1.04826e-06	Chr3:215064401-215064500	CACNA1I	overlapping	0	0.0313284
Chr9:79680001-79680100	CPQ	overlapping	0	0.0292018	Chr18:6111801-6111900	MEF2A	overlapping	0	0	Chr3:215080001-215080100	CACNA1I	overlapping	0	0.0333803
Chr9:81923701-81923800	NDUFAF6	overlapping	0	0.00114602	Chr18:21234301-21234400	IQGAP1	overlapping	0	0.000288479	Chr3:215466701-215466800	TNRC6B	overlapping	0	0.0122092
Chr9:87173201-87173300	MMP16	overlapping	0	0.00187688	Chr18:21355001-21355100	ZSCAN2	overlapping	0	0.0115667	Chr3:215466801-215466900	TNRC6B	overlapping	0	0.00221298
Chr9:88886401-88886500	ENSOARG00000012595	overlapping	0	2.56954e-06	Chr18:25625101-25625200	ENSOARG00000015492	overlapping	0	0.0200746	Chr3:215532501-215532600	TNRC6B	overlapping	0	0.0329261
Chr9:88886501-88886600	ENSOARG00000012595	overlapping	0	2.01729e-05	Chr18:26352101-26352200	ENSOARG00000015918	overlapping	0	0.000519356	Chr3:215621701-215621800	TNRC6B	overlapping	0	0.00353205
Chr9:89759801-89759900	CA1	overlapping	0	3.26795e-05	Chr18:30037401-30037500	CHRNA3	overlapping	0	0.000899105	Chr3:215981401-215981500	MCHR1	overlapping	0	4.85831e-06
Chr9:89760601-89760700	CA1	overlapping	0	0.00371887	Chr18:30050101-30050200	CHRNB4	overlapping	0	4.16637e-06	Chr3:217937801-217937900	MCAT	overlapping	0	8.20098e-08
Chr9:89760701-89760800	CA1	overlapping	0	5.71802e-06	Chr18:32909301-32909400	EDC3	overlapping	0	0.00374189	Chr3:218122001-218122100	SCUBE1	overlapping	0	0.00440962
Chr9:93575701-93575800	SLC10A5	overlapping	0	1.20298e-05	Chr18:33276801-33276900	CCDC33	overlapping	0	0.00542682	Chr3:218269801-218269900	MPPED1	overlapping	0	0.0375129
Chr9:94081601-94081700	COL14A1	overlapping	0	0.0026665	Chr18:34056601-34056700	STXBP6	overlapping	0	0.0237459	Chr3:218311301-218311400	EFCAB6	overlapping	0	4.54835e-08
Chr10:2586401-2586500	DIAPH3	overlapping	0	0.000800929	Chr18:39297501-39297600	PRKD1	overlapping	0	0.0310323	Chr3:218386501-218386600	EFCAB6	overlapping	0	7.80895e-06
Chr10:11499801-11499900	SUGT1	overlapping	0	5.86533e-06	Chr18:41781501-41781600	AKAP6	overlapping	0	0.000367691	Chr3:218807201-218807300	PARVB	overlapping	0	2.00862e-07
Chr10:11517201-11517300	ELF1	overlapping	0	0.000132319	Chr18:46432001-46432100	MIPOL1	overlapping	0	0.0240714	Chr3:218878701-218878800	PARVG	overlapping	0	3.81913e-18
Chr10:12305701-12305800	VWA8	overlapping	0	0.00119229	Chr18:53977701-53977800	TGM5	overlapping	0	0.00160402	Chr3:218878801-218878900	PARVG	overlapping	0	2.36403e-12
Chr10:12376801-12376900	VWA8	overlapping	0	0.0359658	Chr18:62867601-62867700	BCL11B	overlapping	0	2.31788e-05	Chr3:218887001-218887100	PARVG	overlapping	0	0.00163306
Chr10:16024401-16024500	ERICH6B	overlapping	0	0.0445686	Chr18:63533801-63533900	EML1	overlapping	0	0.000126449	Chr3:219719401-219719500	UPK3A	overlapping	0	4.63458e-05
Chr10:16753101-16753200	KIAA0226L	overlapping	0	0.0371339	Chr18:67642001-67642100	ENSOARG00000007297	overlapping	0	9.69118e-05	Chr3:219806801-219806900	SMC1B	overlapping	0	0.0470959
Chr10:18152601-18152700	SUCLA2	overlapping	0	0.000622912	Chr18:67835501-67835600	ENSOARG00000007297	overlapping	0	0.0242546	Chr3:219959901-219960000	FBLN1	overlapping	0	1.15102e-09
Chr10:19540301-19540400	EBPL	overlapping	0	1.02851e-07	Chr19:535501-535600	VOPP1	overlapping	0	0.008002	Chr3:220185401-220185500	ATXN10	overlapping	0	3.76533e-05
Chr10:19542201-19542300	EBPL	overlapping	0	9.8925e-05	Chr19:535701-535800	VOPP1	overlapping	0	0.00518053	Chr3:223389001-223389100	ENSOARG00000019587	overlapping	0	0.00046646
Chr10:24375801-24375900	TRPC4	overlapping	0	0.00341961	Chr19:1609201-1609300	NEK10	overlapping	0	0.0248972	Chr3:223439101-223439200	ENSOARG00000019587	overlapping	0	0.0420935
Chr10:24375901-24376000	TRPC4	overlapping	0	0.000617064	Chr19:4391001-4391100	RBMS3	overlapping	0	0.000581138	Chr3:223982701-223982800	PPP6R2	overlapping	0	0.000334496
Chr10:29158201-29158300	FRY	overlapping	0	2.31725e-05	Chr19:5238501-5238600	GADL1	overlapping	0	0.00406124	Chr3:224093501-224093600	ENSOARG00000019916	overlapping	0	0.0277226
Chr10:29341701-29341800	ENSOARG00000011616	overlapping	0	0.00174099	Chr19:6133901-6134000	OSBPL10	overlapping	0	9.3209e-05	Chr4:1134801-1134900	ENSOARG00000013322	overlapping	0	0.0217009
Chr10:31331601-31331700	MTUS2	overlapping	0	0.0155449	Chr19:7459101-7459200	SUSD5	overlapping	0	0.00936307	Chr4:5834601-5834700	ZPBP	overlapping	0	0.00901461
Chr10:35750701-35750800	ZDHHC20	overlapping	0	3.16399e-06	Chr19:7605301-7605400	UBP1	overlapping	0	0.000797468	Chr4:7403601-7403700	ABCA13	overlapping	0	0.0486568
Chr10:53347801-53347900	SLAIN1	overlapping	0	1.32932e-05	Chr19:7605401-7605500	UBP1	overlapping	0	0.00033404	Chr4:7645901-7646000	SUN3	overlapping	0	0.000403218
Chr10:61677001-61677100	ENSOARG00000000481	overlapping	0	1.12667e-06	Chr19:10153601-10153700	STAC	overlapping	0	0.0442818	Chr4:7646201-7646300	SUN3	overlapping	0	0.00160224
Chr10:70030201-70030300	ENSOARG00000000935	overlapping	0	0.000574876	Chr19:11023401-11023500	ITGA9	overlapping	0	0.00769415	Chr4:7889201-7889300	CDK14	overlapping	0	9.63078e-07
Chr10:70030301-70030400	ENSOARG00000000935	overlapping	0	0.000646254	Chr19:11036101-11036200	ITGA9	overlapping	0	0.0244113	Chr4:7962401-7962500	CDK14	overlapping	0	0.000409664
Chr10:74929801-74929900	STK24	overlapping	0	0.0127783	Chr19:13050401-13050500	MYRIP	overlapping	0	0.000170914	Chr4:8302101-8302200	CDK14	overlapping	0	0.00130747
Chr10:76494001-76494100	PCCA	overlapping	0	1.04098e-05	Chr19:13828701-13828800	ULK4	overlapping	0	0.000112462	Chr4:8457701-8457800	CDK14	overlapping	0	0.002255
Chr10:77079001-77079100	NALCN	overlapping	0	0.0115128	Chr19:13828801-13828900	ULK4	overlapping	0	1.20237e-05	Chr4:9332501-9332600	AKAP9	overlapping	0	1.39842e-08
Chr10:77510801-77510900	FGF14	overlapping	0	1.85505e-05	Chr19:14096901-14097000	ULK4	overlapping	0	0.0105346	Chr4:9656201-9656300	ENSOARG00000018089	overlapping	0	2.54515e-05
Chr10:83288701-83288800	MYO16	overlapping	0	0.0143195	Chr19:14389601-14389700	TRAK1	overlapping	0	4.20477e-06	Chr4:9978701-9978800	CDK6	overlapping	0	0.00430211
Chr10:83343201-83343300	MYO16	overlapping	0	0.000400443	Chr19:15351701-15351800	ANO10	overlapping	0	0.00294052	Chr4:10043301-10043400	CDK6	overlapping	0	0.000339494
Chr10:83575201-83575300	MYO16	overlapping	0	4.31098e-06	Chr19:17316101-17316200	SRGAP3	overlapping	0	0.047591	Chr4:10607401-10607500	CCDC132	overlapping	0	0.000480113
Chr10:84435001-84435100	COL4A2	overlapping	0	6.26869e-07	Chr19:17431601-17431700	SRGAP3	overlapping	0	0.00948035	Chr4:12416901-12417000	PON1	overlapping	0	0.000137396
Chr10:86418901-86419000	UPF3A	overlapping	0	0.0364691	Chr19:21681601-21681700	ITPR1	overlapping	0	0.00220901	Chr4:12417001-12417100	PON1	overlapping	0	9.42125e-05
Chr11:6506901-6507000	ANKFN1	overlapping	0	5.75853e-05	Chr19:21857901-21858000	SUMF1	overlapping	0	0.00183613	Chr4:12630301-12630400	ASB4	overlapping	0	7.09474e-07
Chr11:6802001-6802100	ANKFN1	overlapping	0	3.41626e-05	Chr19:28373901-28374000	PDZRN3	overlapping	0	4.1713e-12	Chr4:13013201-13013300	DYNC1I1	overlapping	0	0.00736895
Chr11:7076901-7077000	DGKE	overlapping	0	2.95548e-05	Chr19:30596901-30597000	FOXP1	overlapping	0	0.0168306	Chr4:13445401-13445500	SLC25A13	overlapping	0	0.0348898
Chr11:7950501-7950600	MSI2	overlapping	0	4.69553e-05	Chr19:32999201-32999300	FAM19A1	overlapping	0	0.00431568	Chr4:15400201-15400300	COL28A1	overlapping	0	0.00111187
Chr11:9013701-9013800	MTMR4	overlapping	0	0.0277604	Chr19:35925501-35925600	MAGI1	overlapping	0	0.0480702	Chr4:15841101-15841200	ENSOARG00000005735	overlapping	0	0.00162224
Chr11:13599001-13599100	HNF1B	overlapping	0	0.031704	Chr19:37325501-37325600	PRICKLE2	overlapping	0	0.000147334	Chr4:15841901-15842000	ENSOARG00000005735	overlapping	0	9.26799e-08
Chr11:14450101-14450200	ENSOARG00000006911	overlapping	0	0.01911	Chr19:37719501-37719600	ENSOARG00000011488	overlapping	0	1.1409e-08	Chr4:16110301-16110400	ICA1	overlapping	0	0.0348698
Chr11:17253501-17253600	MYO1D	overlapping	0	0.00373692	Chr19:43484301-43484400	SLMAP	overlapping	0	0.011796	Chr4:19060401-19060500	PHF14	overlapping	0	0.000126851
Chr11:17885201-17885300	COPRS	overlapping	0	0.0191385	Chr19:44709201-44709300	ERC2	overlapping	0	2.31076e-05	Chr4:19102001-19102100	PHF14	overlapping	0	0.0432565
Chr11:18881001-18881100	ENSOARG00000016020	overlapping	0	0.0355814	Chr19:45429001-45429100	ERC2	overlapping	0	0.00271748	Chr4:19580301-19580400	THSD7A	overlapping	0	0.00740171
Chr11:18881101-18881200	ENSOARG00000016020	overlapping	0	0.000112271	Chr19:46583001-46583100	CACNA2D3	overlapping	0	0.0190762	Chr4:24795701-24795800	ISPD	overlapping	0	0.0225061
Chr11:19009601-19009700	NOS2	overlapping	0	0.00349582	Chr19:46725601-46725700	CACNA2D3	overlapping	0	0.00630253	Chr4:24819501-24819600	ISPD	overlapping	0	2.52842e-08
Chr11:19959601-19959700	SEZ6	overlapping	0	2.76329e-06	Chr19:47381901-47382000	CACNA1D	overlapping	0	0.00396832	Chr4:27487001-27487100	HDAC9	overlapping	0	0.000699959
Chr11:20781001-20781100	NSRP1	overlapping	0	0.0100121	Chr19:48062101-48062200	ITIH3	overlapping	0	0.00143511	Chr4:29470501-29470600	ABCB5	overlapping	0	0.000140364
Chr11:22731201-22731300	SMG6	overlapping	0	3.17456e-15	Chr19:48393501-48393600	NISCH	overlapping	0	0.0209332	Chr4:29492301-29492400	ABCB5	overlapping	0	3.00714e-05
Chr11:22888901-22889000	SMG6	overlapping	0	2.91339e-05	Chr19:48944901-48945000	GPR62	overlapping	0	0.0460641	Chr4:30646201-30646300	DNAH11	overlapping	0	0.0236249
Chr11:24108001-24108100	CAMKK1	overlapping	0	0.00010584	Chr19:48953201-48953300	GPR62	overlapping	0	7.41198e-11	Chr4:30721801-30721900	CDCA7L	overlapping	0	0.0335015
Chr11:24141301-24141400	P2RX1	overlapping	0	0.0313599	Chr19:50272501-50272600	RBM6	overlapping	0	3.00526e-05	Chr4:31066501-31066600	RAPGEF5	overlapping	0	2.42586e-05
Chr11:24384501-24384600	ANKFY1	overlapping	0	3.96751e-05	Chr19:50834801-50834900	LAMB2	overlapping	0	0.0165903	Chr4:31728501-31728600	KLHL7	overlapping	0	0.00317291
Chr11:24961401-24961500	PITPNM3	overlapping	0	0.000358936	Chr19:50835101-50835200	LAMB2	overlapping	0	0.000361622	Chr4:35584601-35584700	SEMA3D	overlapping	0	0.00276612
Chr11:25048501-25048600	AIPL1	overlapping	0	0.000212055	Chr19:51854401-51854500	DHX30	overlapping	0	4.44252e-15	Chr4:37056701-37056800	SEMA3E	overlapping	0	0.000618151
Chr11:26552801-26552900	DLG4	overlapping	0	0.000413432	Chr19:53456301-53456400	SLC6A20	overlapping	0	2.93223e-11	Chr4:37080201-37080300	SEMA3E	overlapping	0	0.000459553
Chr11:27656701-27656800	MYH10	overlapping	0	0.00210834	Chr19:53456801-53456900	SLC6A20	overlapping	0	9.7308e-08	Chr4:37204701-37204800	SEMA3E	overlapping	0	0.0270649
Chr11:28102401-28102500	NTN1	overlapping	0	0.0370541	Chr19:53481601-53481700	SACM1L	overlapping	0	0.00793068	Chr4:37685401-37685500	PCLO	overlapping	0	0.00685477
Chr11:28112201-28112300	NTN1	overlapping	0	1.64131e-13	Chr19:54094401-54094500	EXOSC7	overlapping	0	0.0447603	Chr4:38138901-38139000	CACNA2D1	overlapping	0	0.00128879
Chr11:28112301-28112400	NTN1	overlapping	0	4.17778e-05	Chr19:55894401-55894500	TMCC1	overlapping	0	6.09096e-05	Chr4:38139001-38139100	CACNA2D1	overlapping	0	2.71478e-06
Chr11:28491701-28491800	USP43	overlapping	0	0.00619052	Chr19:56499801-56499900	TSEN2	overlapping	0	1.84613e-06	Chr4:38326201-38326300	CACNA2D1	overlapping	0	0.00660421
Chr11:28915401-28915500	MYH13	overlapping	0	0.00911733	Chr19:56611101-56611200	PPARG2	overlapping	0	0.00492125	Chr4:42696001-42696100	MAGI2	overlapping	0	0.00699437
Chr11:30022601-30022700	DNAH9	overlapping	0	0.000342007	Chr19:56818301-56818400	SYN2	overlapping	0	0.0128915	Chr4:42968201-42968300	MAGI2	overlapping	0	0.0314861
Chr11:30180801-30180900	DNAH9	overlapping	0	1.75745e-10	Chr19:57077501-57077600	MRPS25	overlapping	0	0.0216717	Chr4:43909201-43909300	GSAP	overlapping	0	0.00111004
Chr11:31801701-31801800	ENSOARG00000016450	overlapping	0	4.1515e-18	Chr19:57601701-57601800	GRIP2	overlapping	0	1.14433e-10	Chr4:44215301-44215400	FBXL13	overlapping	0	0.0121034
Chr11:32376301-32376400	TEKT3	overlapping	0	0.0102923	Chr19:57880001-57880100	XPC	overlapping	0	0.000915785	Chr4:45154901-45155000	RELN	overlapping	0	1.14552e-05
Chr11:35257101-35257200	SPAG9	overlapping	0	0.0163718	Chr19:58982301-58982400	ENSOARG00000023476	overlapping	0	1.92782e-07	Chr4:47100501-47100600	CDHR3	overlapping	0	6.83807e-06
Chr11:35601701-35601800	ENSOARG00000003559	overlapping	0	4.97435e-05	Chr19:59374401-59374500	KBTBD12	overlapping	0	1.87547e-08	Chr4:49262901-49263000	NRCAM	overlapping	0	1.17219e-07
Chr11:37811401-37811500	SKAP1	overlapping	0	0.00233908	Chr19:60438601-60438700	CCDC37	overlapping	0	0.000211562	Chr4:50742701-50742800	CFTR	overlapping	0	4.57612e-10
Chr11:38550501-38550600	MRPL45	overlapping	0	0.00337886	Chr20:3664801-3664900	DST	overlapping	0	0.00304078	Chr4:51039401-51039500	WNT2	overlapping	0	0.030416
Chr11:39392201-39392300	FBXL20	overlapping	0	0.0229586	Chr20:4298301-4298400	COL21A1	overlapping	0	0.0410356	Chr4:53762701-53762800	FOXP2	overlapping	0	0.00532291
Chr11:41994801-41994900	PTRF	overlapping	0	3.64038e-10	Chr20:4686101-4686200	BMP5	overlapping	0	3.86426e-05	Chr4:55909501-55909600	IFRD1	overlapping	0	1.44282e-12
Chr11:49122001-49122100	B3GNTL1	overlapping	0	3.42896e-05	Chr20:7700701-7700800	SYNGAP1	overlapping	0	0.0462044	Chr4:55909601-55909700	IFRD1	overlapping	0	4.38131e-17
Chr11:52740901-52741000	DNAH17	overlapping	0	0.00354081	Chr20:12567501-12567600	GLO1	overlapping	0	0.0081387	Chr4:56326201-56326300	DOCK4	overlapping	0	6.51561e-05
Chr11:54124901-54125000	ST6GALNAC1	overlapping	0	0.00250547	Chr20:13289501-13289600	KIF6	overlapping	0	0.000129115	Chr4:56575401-56575500	DOCK4	overlapping	0	0.00248593
Chr11:55483301-55483400	OTOP3	overlapping	0	0.00099988	Chr20:13333101-13333200	KIF6	overlapping	0	4.64257e-14	Chr4:61038001-61038100	EEPD1	overlapping	0	2.31669e-05
Chr11:55660101-55660200	RAB37	overlapping	0	0.0388829	Chr20:13439601-13439700	KIF6	overlapping	0	4.73619e-05	Chr4:61299701-61299800	SEPT7	overlapping	0	0.00236928
Chr11:56864401-56864500	SDK2	overlapping	0	0.0392046	Chr20:13533401-13533500	KIF6	overlapping	0	0.0096899	Chr4:65835501-65835600	NOD1	overlapping	0	0.045341
Chr11:60261701-60261800	ABCA10	overlapping	0	0.000619877	Chr20:15072001-15072100	APOBEC2	overlapping	0	0.0135483	Chr4:66696001-66696100	CHN2	overlapping	0	4.2451e-06
Chr11:61259801-61259900	ENSOARG00000015593	overlapping	0	0.0116301	Chr20:16456101-16456200	UBR2	overlapping	0	0.0177088	Chr4:66788301-66788400	CHN2	overlapping	0	0.00506819
Chr11:61415401-61415500	ENSOARG00000015593	overlapping	0	0.0174247	Chr20:18412201-18412300	SUPT3H	overlapping	0	0.0287556	Chr4:66832201-66832300	CHN2	overlapping	0	0.00985362
Chr11:61415601-61415700	ENSOARG00000015593	overlapping	0	2.47387e-12	Chr20:19298001-19298100	CLIC5	overlapping	0	0.0279206	Chr4:66887701-66887800	CHN2	overlapping	0	1.19193e-05
Chr11:61415701-61415800	ENSOARG00000015593	overlapping	0	0.008828	Chr20:19357401-19357500	CLIC5	overlapping	0	6.06806e-05	Chr4:66888001-66888100	CHN2	overlapping	0	0.00135193
Chr11:61430101-61430200	ENSOARG00000015593	overlapping	0	0.0290315	Chr20:26242201-26242300	ENSOARG00000017380	overlapping	0	0.0174721	Chr4:68264601-68264700	JAZF1	overlapping	0	1.03943e-07
Chr11:61569701-61569800	PRKCA	overlapping	0	0.00900425	Chr20:26250801-26250900	ENSOARG00000017380	overlapping	0	0.00739091	Chr4:69151501-69151600	SKAP2	overlapping	0	0.000266691
Chr12:1964101-1964200	NFASC	overlapping	0	1.10256e-08	Chr20:26274701-26274800	ENSOARG00000017380	overlapping	0	0.000602058	Chr4:71253701-71253800	MPP6	overlapping	0	0.00688444
Chr12:2581301-2581400	ENSOARG00000003960	overlapping	0	0.00142629	Chr20:26523901-26524000	STK19	overlapping	0	0.000557644	Chr4:74488501-74488600	CFAP69	overlapping	0	0.00495817
Chr12:3349601-3349700	ENSOARG00000005343	overlapping	0	0.000124957	Chr20:27888401-27888500	TRIM40	overlapping	0	0.0318364	Chr4:76321101-76321200	ADCY1	overlapping	0	0.0388791
Chr12:5630801-5630900	ENSOARG00000009057	overlapping	0	3.45589e-06	Chr20:32351801-32351900	DCDC2	overlapping	0	1.24569e-05	Chr4:76851601-76851700	OGDH	overlapping	0	0.00171377
Chr12:16963301-16963400	KCTD3	overlapping	0	0.000182458	Chr20:41649601-41649700	CD83	overlapping	0	0.00983551	Chr4:77633101-77633200	HECW1	overlapping	0	0.0219477
Chr12:17444801-17444900	USH2A	overlapping	0	0.01166	Chr20:42265901-42266000	PHACTR1	overlapping	0	0.0106215	Chr4:77702101-77702200	HECW1	overlapping	0	0.012713
Chr12:18059901-18060000	ESRRG	overlapping	0	0.0060982	Chr20:49738201-49738300	MYLK4	overlapping	0	0.00285944	Chr4:80907901-80908000	SUGCT	overlapping	0	1.65208e-07
Chr12:22277201-22277300	MARK1	overlapping	0	0.00244574	Chr20:50908701-50908800	EXOC2	overlapping	0	0.0496908	Chr4:81678801-81678900	ENSOARG00000017701	overlapping	0	0.000418611
Chr12:25150001-25150100	CAPN8	overlapping	0	0.036504	Chr20:51034501-51034600	DUSP22	overlapping	0	0.0421639	Chr4:82080001-82080100	VPS41	overlapping	0	1.30514e-07
Chr12:26725401-26725500	ENSOARG00000016755	overlapping	0	2.08683e-06	Chr21:1648401-1648500	FAT3	overlapping	0	1.27286e-07	Chr4:82122601-82122700	VPS41	overlapping	0	9.44823e-05
Chr12:30006301-30006400	KIF26B	overlapping	0	0.000142843	Chr21:7842201-7842300	TMEM135	overlapping	0	0.000681363	Chr4:85523701-85523800	CPED1	overlapping	0	1.54356e-16
Chr12:30039001-30039100	KIF26B	overlapping	0	4.94988e-06	Chr21:9416601-9416700	TMEM126A	overlapping	0	1.18565e-05	Chr4:85722101-85722200	CPED1	overlapping	0	9.98729e-06
Chr12:30389001-30389100	EFCAB2	overlapping	0	2.54314e-05	Chr21:11440401-11440500	DLG2	overlapping	0	2.5571e-09	Chr4:86853901-86854000	CADPS2	overlapping	0	0.011823
Chr12:32728301-32728400	PLD5	overlapping	0	0.00037862	Chr21:23324101-23324200	NELL1	overlapping	0	0.00370803	Chr4:86897601-86897700	CADPS2	overlapping	0	0.00826897
Chr12:35319201-35319300	F5	overlapping	0	9.49955e-06	Chr21:23530901-23531000	NELL1	overlapping	0	0.0252337	Chr4:91887401-91887500	GCC1	overlapping	0	0.00449982
Chr12:35654901-35655000	C1orf112	overlapping	0	0.0196879	Chr21:24190801-24190900	NAV2	overlapping	0	0.00129493	Chr4:92590001-92590100	RBM28	overlapping	0	0.0104137
Chr12:41900701-41900800	CLSTN1	overlapping	0	0.000131836	Chr21:24366601-24366700	NAV2	overlapping	0	0.0100814	Chr4:92590501-92590600	RBM28	overlapping	0	0.0118774
Chr12:41947301-41947400	PIK3CD	overlapping	0	0.00792693	Chr21:28514301-28514400	DDX25	overlapping	0	8.03339e-09	Chr4:93359001-93359100	AHCYL2	overlapping	0	0.0462197
Chr12:42373201-42373300	H6PD	overlapping	0	0.0130333	Chr21:31310701-31310800	ENSOARG00000013176	overlapping	0	0.00017569	Chr4:94132501-94132600	CPA5	overlapping	0	0.000329497
Chr12:43017201-43017300	RERE	overlapping	0	2.42849e-07	Chr21:33718401-33718500	OPCML	overlapping	0	0.0109563	Chr4:94313401-94313500	COPG2	overlapping	0	4.10697e-08
Chr12:45349601-45349700	KCNAB2	overlapping	0	0.0192862	Chr21:35697901-35698000	ADAMTS8	overlapping	0	9.4577e-06	Chr4:94318001-94318100	COPG2	overlapping	0	0.0159206
Chr12:46642801-46642900	AJAP1	overlapping	0	0.000121396	Chr21:37626201-37626300	ENSOARG00000004994	overlapping	0	3.88086e-06	Chr4:94318301-94318400	COPG2	overlapping	0	4.63047e-08
Chr12:48839401-48839500	CFAP74	overlapping	0	0.00498688	Chr21:37626301-37626400	ENSOARG00000004994	overlapping	0	0.00228565	Chr4:94318801-94318900	COPG2	overlapping	0	2.92185e-19
Chr12:48861701-48861800	CFAP74	overlapping	0	3.37604e-05	Chr21:37626801-37626900	ENSOARG00000004994	overlapping	0	8.23043e-06	Chr4:94323401-94323500	COPG2	overlapping	0	4.31454e-06
Chr12:49020901-49021000	PRPS1	overlapping	0	0.00715407	Chr21:37627201-37627300	ENSOARG00000004994	overlapping	0	0.0118657	Chr4:94324101-94324200	COPG2	overlapping	0	1.32141e-09
Chr12:49021201-49021300	PRPS1	overlapping	0	0.0459769	Chr21:37627501-37627600	ENSOARG00000004994	overlapping	0	1.4872e-07	Chr4:94324201-94324300	COPG2	overlapping	0	3.31494e-06
Chr12:50531101-50531200	KAZN	overlapping	0	4.40542e-07	Chr21:38800801-38800900	PAG6	overlapping	0	0.0054205	Chr4:94324501-94324600	COPG2	overlapping	0	0.00206986
Chr12:54111901-54112000	RABGAP1L	overlapping	0	7.95875e-07	Chr21:39172301-39172400	DDB1	overlapping	0	7.87579e-08	Chr4:94324801-94324900	COPG2	overlapping	0	0.0124019
Chr12:54386601-54386700	TNN	overlapping	0	0.000803816	Chr21:42109001-42109100	SLC22A11	overlapping	0	0.0136337	Chr4:94324901-94325000	COPG2	overlapping	0	0.000455518
Chr12:54605701-54605800	TNR	overlapping	0	0.0132135	Chr21:42200001-42200100	NRXN2	overlapping	0	0.00479246	Chr4:94325301-94325400	COPG2	overlapping	0	0.00771943
Chr12:54659201-54659300	TNR	overlapping	0	6.7061e-06	Chr21:42200201-42200300	NRXN2	overlapping	0	2.71408e-13	Chr4:94332701-94332800	COPG2	overlapping	0	7.45647e-08
Chr12:54724801-54724900	TNR	overlapping	0	0.0200923	Chr21:42200801-42200900	NRXN2	overlapping	0	0.039143	Chr4:94333101-94333200	COPG2	overlapping	0	2.85727e-05
Chr12:56565101-56565200	BRINP2	overlapping	0	0.000411558	Chr21:42624301-42624400	VPS51	overlapping	0	0.000127444	Chr4:94336701-94336800	COPG2	overlapping	0	0.019837
Chr12:56586801-56586900	BRINP2	overlapping	0	0.000717521	Chr21:42719201-42719300	CAPN1	overlapping	0	4.4184e-07	Chr4:94339201-94339300	COPG2	overlapping	0	0.0262715
Chr12:57863001-57863100	RASAL2	overlapping	0	6.26863e-05	Chr21:43931401-43931500	CCS	overlapping	0	1.28612e-07	Chr4:94454501-94454600	TSGA13	overlapping	0	0.0469219
Chr12:59514401-59514500	LHX4	overlapping	0	0.0250515	Chr21:44225701-44225800	PC	overlapping	0	6.94233e-07	Chr4:95256301-95256400	ENSOARG00000006085	overlapping	0	0.0158685
Chr12:60674501-60674600	ENSOARG00000018609	overlapping	0	0.0208232	Chr21:45142401-45142500	LRP5	overlapping	0	8.20467e-12	Chr4:96405901-96406000	ENSOARG00000006747	overlapping	0	0.000410287
Chr12:60776201-60776300	ENSOARG00000018609	overlapping	0	0.00128827	Chr21:48181801-48181900	KCNQ1	overlapping	0	3.45012e-05	Chr4:96679001-96679100	CHCHD3	overlapping	0	3.06567e-06
Chr12:60808201-60808300	ENSOARG00000018609	overlapping	0	0.0488654	Chr21:49791001-49791100	IFITM5	overlapping	0	0.000111879	Chr4:96746801-96746900	CHCHD3	overlapping	0	0.0115638
Chr12:62456901-62457000	NMNAT2	overlapping	0	0.000367269	Chr21:49857501-49857600	SIRT3	overlapping	0	0.00105382	Chr4:96746901-96747000	CHCHD3	overlapping	0	0.000138964
Chr12:62545401-62545500	NMNAT2	overlapping	0	0.00836167	Chr22:5211601-5211700	PCDH15	overlapping	0	0.0345152	Chr4:97635001-97635100	EXOC4	overlapping	0	7.36702e-05
Chr12:63096901-63097000	COLGALT2	overlapping	0	0.000452012	Chr22:9335901-9336000	PTEN	overlapping	0	0.0201678	Chr4:100920401-100920500	DGKI	overlapping	0	0.018669
Chr12:65214501-65214600	HMCN1	overlapping	0	0.00256605	Chr22:15063401-15063500	PLCE1	overlapping	0	0.0087583	Chr4:101127601-101127700	DGKI	overlapping	0	0.0218216
Chr12:67203401-67203500	PTPN14	overlapping	0	5.20306e-06	Chr22:16117701-16117800	SORBS1	overlapping	0	0.0160347	Chr4:101366001-101366100	CREB3L2	overlapping	0	0.00406564
Chr12:67273101-67273200	PTPN14	overlapping	0	3.24324e-05	Chr22:16778101-16778200	BLNK	overlapping	0	0.046267	Chr4:102495501-102495600	ZC3HAV1	overlapping	0	0.000216819
Chr12:67292701-67292800	PTPN14	overlapping	0	0.0101746	Chr22:16778201-16778300	BLNK	overlapping	0	0.042922	Chr4:102907601-102907700	HIPK2	overlapping	0	0.0017248
Chr12:69810301-69810400	LPGAT1	overlapping	0	0.0138206	Chr22:17515301-17515400	SLIT1	overlapping	0	0.0028126	Chr4:102914101-102914200	HIPK2	overlapping	0	0.00818007
Chr12:70994201-70994300	HHAT	overlapping	0	6.19497e-05	Chr22:17535801-17535900	SLIT1	overlapping	0	0.00235619	Chr4:102951901-102952000	HIPK2	overlapping	0	0.00528858
Chr12:71332201-71332300	SYT14	overlapping	0	0.0135503	Chr22:17659601-17659700	SLIT1	overlapping	0	0.0437276	Chr4:103127001-103127100	TBXAS1	overlapping	0	0.0340406
Chr12:71648401-71648500	IRF6	overlapping	0	0.00860057	Chr22:21338401-21338500	BTRC	overlapping	0	0.022496	Chr4:103127201-103127300	TBXAS1	overlapping	0	0.0407992
Chr12:71754301-71754400	HSD11B1	overlapping	0	9.02662e-05	Chr22:23201001-23201100	NEURL1	overlapping	0	2.26113e-05	Chr4:103228801-103228900	TBXAS1	overlapping	0	0.0430408
Chr12:73263001-73263100	PLXNA2	overlapping	0	0.0274713	Chr22:23831701-23831800	CFAP43	overlapping	0	0.00611696	Chr4:105169001-105169100	ENSOARG00000014980	overlapping	0	1.84867e-06
Chr12:73309601-73309700	PLXNA2	overlapping	0	0.0164015	Chr22:24882001-24882100	SORCS3	overlapping	0	0.0057532	Chr4:106138001-106138100	CLCN1	overlapping	0	0.000445993
Chr12:73736101-73736200	ENSOARG00000013891	overlapping	0	0.00026547	Chr22:31681601-31681700	GPAM	overlapping	0	0.000812717	Chr4:110838401-110838500	ENSOARG00000018641	overlapping	0	4.60468e-05
Chr12:74177901-74178000	ASPM	overlapping	0	3.30529e-05	Chr22:32206101-32206200	VTI1A	overlapping	0	0.0414538	Chr4:111873801-111873900	ZNF746	overlapping	0	0.00168446
Chr12:74480401-74480500	CRB1	overlapping	0	0.000326994	Chr22:33684601-33684700	VWA2	overlapping	0	9.5204e-19	Chr4:112012301-112012400	ENSOARG00000000650	overlapping	0	8.28474e-14
Chr12:75728401-75728500	PTPRC	overlapping	0	4.8932e-05	Chr22:33936501-33936600	ABLIM1	overlapping	0	0.00148006	Chr4:112012401-112012500	ENSOARG00000000650	overlapping	0	0
Chr12:78655901-78656000	ENSOARG00000018852	overlapping	0	1.41841e-05	Chr22:34521001-34521100	ATRNL1	overlapping	0	0.00840205	Chr4:112012501-112012600	ENSOARG00000000650	overlapping	0	0
Chr13:713801-713900	PLCB1	overlapping	0	0.00456113	Chr22:38861401-38861500	INPP5F	overlapping	0	0.000673962	Chr4:112012601-112012700	ENSOARG00000000650	overlapping	0	1.63598e-22
Chr13:6195801-6195900	SPTLC3	overlapping	0	2.08871e-06	Chr22:40469701-40469800	FGFR2	overlapping	0	1.08313e-06	Chr4:112301201-112301300	ENSOARG00000001140	overlapping	0	8.03386e-05
Chr13:6935601-6935700	SEL1L2	overlapping	0	0.000197558	Chr22:40488001-40488100	FGFR2	overlapping	0	2.39232e-05	Chr4:112427401-112427500	ENSOARG00000001140	overlapping	0	0.00160339
Chr13:9695601-9695700	KIF16B	overlapping	0	0.000489712	Chr22:40760201-40760300	ATE1	overlapping	0	0.00788673	Chr4:112427601-112427700	ENSOARG00000001140	overlapping	0	4.35458e-06
Chr13:9753701-9753800	KIF16B	overlapping	0	1.6855e-06	Chr22:40865001-40865100	TACC2	overlapping	0	0.035534	Chr4:112427701-112427800	ENSOARG00000001140	overlapping	0	7.25796e-06
Chr13:14881501-14881600	CELF2	overlapping	0	0.0260832	Chr22:40890301-40890400	TACC2	overlapping	0	0.000176814	Chr4:112437201-112437300	ENSOARG00000001140	overlapping	0	0
Chr13:14932201-14932300	CELF2	overlapping	0	0.00809644	Chr22:41175001-41175100	PLEKHA1	overlapping	0	0.000344074	Chr4:112437301-112437400	ENSOARG00000001140	overlapping	0	1.26614e-28
Chr13:16269301-16269400	CAMK1D	overlapping	0	0.00466287	Chr22:48031901-48032000	MGMT	overlapping	0	0.00738957	Chr4:112437601-112437700	ENSOARG00000001140	overlapping	0	3.09042e-22
Chr13:16269401-16269500	CAMK1D	overlapping	0	0.0317353	Chr22:50075801-50075900	ENSOARG00000016417	overlapping	0	5.07721e-40	Chr4:112437701-112437800	ENSOARG00000001140	overlapping	0	6.9535e-10
Chr13:16362501-16362600	CAMK1D	overlapping	0	3.71153e-05	Chr22:50075901-50076000	ENSOARG00000016417	overlapping	0	4.20117e-32	Chr4:112437901-112438000	ENSOARG00000001140	overlapping	0	5.47956e-12
Chr13:17900601-17900700	PARD3	overlapping	0	0.0461696	Chr22:50076001-50076100	ENSOARG00000016417	overlapping	0	2.03996e-22	Chr4:112438001-112438100	ENSOARG00000001140	overlapping	0	2.4565e-10
Chr13:22228501-22228600	DNAJC1	overlapping	0	0.000146699	Chr22:50076901-50077000	ENSOARG00000016417	overlapping	0	2.8e-45	Chr4:113165801-113165900	ENSOARG00000003490	overlapping	0	4.78058e-06
Chr13:29113801-29113900	ITGA8	overlapping	0	0.00177032	Chr22:50077001-50077100	ENSOARG00000016417	overlapping	0	0	Chr4:114073601-114073700	KMT2C	overlapping	0	0.000734236
Chr13:30839201-30839300	ST8SIA6	overlapping	0	0.0281832	Chr22:50077101-50077200	ENSOARG00000016417	overlapping	0	0	Chr4:114441401-114441500	XRCC2	overlapping	0	0.00160785
Chr13:32243501-32243600	EPC1	overlapping	0	0.0457622	Chr22:50077201-50077300	ENSOARG00000016417	overlapping	0	0	Chr4:114521201-114521300	ACTR3B	overlapping	0	0.000355458
Chr13:36724301-36724400	PCSK2	overlapping	0	5.41197e-05	Chr23:85201-85300	ENSOARG00000003974	overlapping	0	8.98348e-14	Chr4:116788101-116788200	RBM33	overlapping	0	0.0461535
Chr13:36909301-36909400	PCSK2	overlapping	0	0.0175402	Chr23:85901-86000	ENSOARG00000003974	overlapping	0	0.00446495	Chr4:118057001-118057100	DNAJB7	overlapping	0	0.0212561
Chr13:36940801-36940900	PCSK2	overlapping	0	0.0217478	Chr23:86201-86300	ENSOARG00000003974	overlapping	0	2.51346e-05	Chr4:119054201-119054300	VIPR2	overlapping	0	0.0250098
Chr13:36966701-36966800	PCSK2	overlapping	0	6.9103e-05	Chr23:86401-86500	ENSOARG00000003974	overlapping	0	0.00864416	Chr4:119090601-119090700	VIPR2	overlapping	0	2.40494e-07
Chr13:36972401-36972500	PCSK2	overlapping	0	0.00219729	Chr23:87901-88000	ENSOARG00000003974	overlapping	0	0.0013386	Chr5:302201-302300	FLT4	overlapping	0	0.000540288
Chr13:36972501-36972600	PCSK2	overlapping	0	1.14313e-06	Chr23:88301-88400	ENSOARG00000003974	overlapping	0	0.0073003	Chr5:897201-897300	RNF130	overlapping	0	0.00745477
Chr13:41730201-41730300	APMAP	overlapping	0	0.0364517	Chr23:91601-91700	ENSOARG00000003974	overlapping	0	3.05417e-07	Chr5:1444401-1444500	ENSOARG00000003509	overlapping	0	6.67174e-07
Chr13:41999901-42000000	ANKRD16	overlapping	0	0.031967	Chr23:114901-115000	ENSOARG00000003981	overlapping	0	3.31802e-07	Chr5:2465701-2465800	OBSCN	overlapping	0	0.0339361
Chr13:51946401-51946500	TMC2	overlapping	0	2.55249e-08	Chr23:3941501-3941600	CNDP1	overlapping	0	4.0299e-05	Chr5:4931501-4931600	KCNN1	overlapping	0	1.77993e-06
Chr13:51961601-51961700	TMC2	overlapping	0	9.78682e-18	Chr23:3941701-3941800	CNDP1	overlapping	0	0.00141523	Chr5:4948301-4948400	KCNN1	overlapping	0	0.00225327
Chr13:53031601-53031700	MYT1	overlapping	0	2.23462e-07	Chr23:7397101-7397200	CD226	overlapping	0	0.000835267	Chr5:5239901-5240000	UNC13A	overlapping	0	0.00729758
Chr13:56201801-56201900	PHACTR3	overlapping	0	3.88961e-05	Chr23:7415101-7415200	CD226	overlapping	0	0.0081739	Chr5:5513101-5513200	PLVAP	overlapping	0	3.28977e-05
Chr13:56504501-56504600	ZNF831	overlapping	0	0.0364068	Chr23:7659601-7659700	DOK6	overlapping	0	0.000161327	Chr5:5534201-5534300	ANO8	overlapping	0	3.48977e-08
Chr13:60550501-60550600	BCL2L1	overlapping	0	0.00136104	Chr23:11050201-11050300	CDH7	overlapping	0	2.35255e-07	Chr5:5554901-5555000	MRPL34	overlapping	0	0.00785858
Chr13:61529501-61529600	EFCAB8	overlapping	0	0.00050636	Chr23:20945001-20945100	FHOD3	overlapping	0	0.00479782	Chr5:6116001-6116100	TMEM38A	overlapping	0	0.00477132
Chr13:64079801-64079900	MMP24	overlapping	0	4.87381e-05	Chr23:23852301-23852400	ASXL3	overlapping	0	0.0326326	Chr5:6387301-6387400	EPS15L1	overlapping	0	0.00286361
Chr13:66259801-66259900	CTNNBL1	overlapping	0	7.02577e-07	Chr23:24991901-24992000	GAREM	overlapping	0	0.00272944	Chr5:6927901-6928000	ENSOARG00000001061	overlapping	0	4.77205e-06
Chr13:66319501-66319600	CTNNBL1	overlapping	0	0.0138202	Chr23:33297601-33297700	ANKRD29	overlapping	0	0.000283545	Chr5:7400301-7400400	CYP4F22	overlapping	0	0.000828413
Chr13:69719001-69719100	CHD6	overlapping	0	0.000209843	Chr23:38146301-38146400	DLGAP1	overlapping	0	8.73744e-10	Chr5:7710901-7711000	NOTCH3	overlapping	0	4.94923e-08
Chr13:70327001-70327100	ENSOARG00000002824	overlapping	0	0.000221442	Chr23:38152601-38152700	DLGAP1	overlapping	0	3.9357e-05	Chr5:9955701-9955800	ZSWIM4	overlapping	0	0.0239791
Chr13:70345101-70345200	ENSOARG00000002824	overlapping	0	0.0493964	Chr23:41166701-41166800	PTPRM	overlapping	0	2.77531e-07	Chr5:10336901-10337000	CACNA1A	overlapping	0	0.0294696
Chr13:70381501-70381600	ENSOARG00000002824	overlapping	0	0.0426985	Chr23:42258901-42259000	VAPA	overlapping	0	3.66221e-05	Chr5:10529301-10529400	NACC1	overlapping	0	2.46428e-07
Chr13:70421701-70421800	ENSOARG00000002824	overlapping	0	3.21756e-06	Chr23:42633801-42633900	PIEZO2	overlapping	0	0.0490739	Chr5:10728401-10728500	SYCE2	overlapping	0	2.03037e-05
Chr13:72102001-72102100	TOX2	overlapping	0	0.0360928	Chr23:42665201-42665300	PIEZO2	overlapping	0	0.00632864	Chr5:11131101-11131200	ENSOARG00000013067	overlapping	0	0.000113068
Chr13:72174301-72174400	JPH2	overlapping	0	5.61182e-05	Chr23:44854401-44854500	SETBP1	overlapping	0	0.00180358	Chr5:11138301-11138400	ENSOARG00000013067	overlapping	0	0.00886541
Chr13:72197301-72197400	JPH2	overlapping	0	0.000430523	Chr23:44871001-44871100	SETBP1	overlapping	0	8.61295e-05	Chr5:11138601-11138700	ENSOARG00000013067	overlapping	0	1.56425e-11
Chr13:74396001-74396100	CD40	overlapping	0	0.00619541	Chr23:46427101-46427200	LOXHD1	overlapping	0	0.0321596	Chr5:11193301-11193400	ENSOARG00000013067	overlapping	0	0.000385349
Chr13:74452201-74452300	CDH22	overlapping	0	0.00495267	Chr23:47093001-47093100	SKOR2	overlapping	0	0.00838337	Chr5:11196401-11196500	ENSOARG00000013067	overlapping	0	0.00126672
Chr13:74504001-74504100	CDH22	overlapping	0	2.48758e-05	Chr23:47965201-47965300	ZBTB7C	overlapping	0	4.65636e-07	Chr5:12434901-12435000	S1PR2	overlapping	0	3.93181e-05
Chr13:75086801-75086900	EYA2	overlapping	0	4.22083e-05	Chr23:48030801-48030900	ZBTB7C	overlapping	0	0.000438573	Chr5:12738001-12738100	ATG4D	overlapping	0	0.0142219
Chr13:75287501-75287600	EYA2	overlapping	0	2.6911e-06	Chr23:49884601-49884700	CFAP53	overlapping	0	0.000119322	Chr5:12763201-12763300	AP1M2	overlapping	0	0.0118226
Chr13:77079501-77079600	KCNB1	overlapping	0	0.00929955	Chr23:53118301-53118400	DCC	overlapping	0	0.000141833	Chr5:13311001-13311100	DOCK6	overlapping	0	0.00477526
Chr13:77079601-77079700	KCNB1	overlapping	0	0.00362635	Chr23:57528401-57528500	NEDD4L	overlapping	0	3.5184e-08	Chr5:14211401-14211500	FCER2	overlapping	0	0.00192456
Chr13:77209101-77209200	PTGIS	overlapping	0	0.000120364	Chr23:58041901-58042000	MALT1	overlapping	0	0.000443258	Chr5:14211501-14211600	FCER2	overlapping	0	0.00079648
Chr13:81187501-81187600	CYP24A1	overlapping	0	0.0039563	Chr23:60266701-60266800	CDH20	overlapping	0	6.11237e-05	Chr5:14502701-14502800	FBN3	overlapping	0	0.00843868
Chr14:1522701-1522800	MLKL	overlapping	0	0.00135074	Chr23:60911901-60912000	KIAA1468	overlapping	0	0.00757936	Chr5:15461801-15461900	ENSOARG00000005384	overlapping	0	0.000974628
Chr14:3991101-3991200	ADAMTS18	overlapping	0	0.000158123	Chr24:2920601-2920700	CLUAP1	overlapping	0	1.66466e-06	Chr5:16113901-16114000	LONP1	overlapping	0	2.0082e-06
Chr14:4503601-4503700	VAT1L	overlapping	0	0.000234202	Chr24:2926701-2926800	CLUAP1	overlapping	0	0.0169447	Chr5:16627001-16627100	PTPRS	overlapping	0	0.0244848
Chr14:4758801-4758900	WWOX	overlapping	0	0.0112341	Chr24:8629201-8629300	GRIN2A	overlapping	0	0.0232529	Chr5:16627101-16627200	PTPRS	overlapping	0	2.70704e-11
Chr14:4758901-4759000	WWOX	overlapping	0	0.00294971	Chr24:8640901-8641000	GRIN2A	overlapping	0	0.0130872	Chr5:16627801-16627900	PTPRS	overlapping	0	0.0187621
Chr14:7829401-7829500	PLCG2	overlapping	0	0.000703371	Chr24:9268101-9268200	EMP2	overlapping	0	0.0469538	Chr5:18165701-18165800	CELF5	overlapping	0	4.58804e-06
Chr14:8840901-8841000	CDH13	overlapping	0	0.00508612	Chr24:9541401-9541500	CIITA	overlapping	0	0.01099	Chr5:18166101-18166200	CELF5	overlapping	0	0.00436388
Chr14:8927201-8927300	CDH13	overlapping	0	0.00866584	Chr24:9697901-9698000	CLEC16A	overlapping	0	0.00901414	Chr5:18227001-18227100	GNA15	overlapping	0	0.0162682
Chr14:9105501-9105600	CDH13	overlapping	0	1.57863e-06	Chr24:10450901-10451000	ZC3H7A	overlapping	0	0.00622346	Chr5:18310101-18310200	ENSOARG00000013123	overlapping	0	0.0104655
Chr14:9300701-9300800	CDH13	overlapping	0	4.25891e-11	Chr24:10965601-10965700	SNX29	overlapping	0	0.00855065	Chr5:18936201-18936300	DOT1L	overlapping	0	0.000187346
Chr14:9416101-9416200	CDH13	overlapping	0	0.0443816	Chr24:14101301-14101400	MYH11	overlapping	0	3.00842e-08	Chr5:23116101-23116200	FBN2	overlapping	0	0.0108379
Chr14:9460401-9460500	CDH13	overlapping	0	9.90082e-09	Chr24:17590601-17590700	GPR139	overlapping	0	0.024712	Chr5:23760001-23760100	ENSOARG00000017760	overlapping	0	0.0169163
Chr14:9460601-9460700	CDH13	overlapping	0	0.00256429	Chr24:17590701-17590800	GPR139	overlapping	0	0.011826	Chr5:24135101-24135200	MEGF10	overlapping	0	2.20445e-06
Chr14:9471801-9471900	CDH13	overlapping	0	0.000887717	Chr24:19839801-19839900	VWA3A	overlapping	0	0.0335581	Chr5:24572101-24572200	MARCH3	overlapping	0	2.60094e-05
Chr14:9487001-9487100	CDH13	overlapping	0	3.33154e-07	Chr24:19839901-19840000	VWA3A	overlapping	0	0.0189784	Chr5:26525501-26525600	ZNF608	overlapping	0	0.00311482
Chr14:9487101-9487200	CDH13	overlapping	0	0.0019923	Chr24:20846201-20846300	USP31	overlapping	0	5.30005e-07	Chr5:27798701-27798800	CEP120	overlapping	0	0.0389377
Chr14:9607601-9607700	CDH13	overlapping	0	0.0332078	Chr24:21730401-21730500	PRKCB	overlapping	0	0.00235788	Chr5:28293301-28293400	SNX24	overlapping	0	0.00913897
Chr14:9608801-9608900	CDH13	overlapping	0	0.0168203	Chr24:21985101-21985200	CACNG3	overlapping	0	1.17755e-05	Chr5:28293401-28293500	SNX24	overlapping	0	0.00672892
Chr14:9608901-9609000	CDH13	overlapping	0	1.95968e-05	Chr24:23769001-23769100	HS3ST4	overlapping	0	5.68962e-09	Chr5:28921401-28921500	SNCAIP	overlapping	0	0.023885
Chr14:9829401-9829500	SLC38A8	overlapping	0	0.0114095	Chr24:26716301-26716400	ITGAL	overlapping	0	0.00137239	Chr5:28921701-28921800	SNCAIP	overlapping	0	0.00381534
Chr14:10126101-10126200	ATP2C2	overlapping	0	0.0462445	Chr24:26802201-26802300	FBRS	overlapping	0	0.0221732	Chr5:28957501-28957600	SNCAIP	overlapping	0	6.07961e-09
Chr14:10509301-10509400	CRISPLD2	overlapping	0	0.00036872	Chr24:28169601-28169700	RABGEF1	overlapping	0	0.0233841	Chr5:34866301-34866400	SEMA6A	overlapping	0	0.00319535
Chr14:14429501-14429600	SHCBP1	overlapping	0	0.0331512	Chr24:28172701-28172800	RABGEF1	overlapping	0	0.000295888	Chr5:36462001-36462100	DOK3	overlapping	0	2.35816e-05
Chr14:14860101-14860200	GPT2	overlapping	0	9.1949e-07	Chr24:28953801-28953900	CALN1	overlapping	0	0.00909796	Chr5:36476201-36476300	DOK3	overlapping	0	0.00101934
Chr14:15574401-15574500	PHKB	overlapping	0	9.23213e-13	Chr24:33725501-33725600	FKBP6	overlapping	0	0.0027295	Chr5:36501301-36501400	FAM193B	overlapping	0	0.0282963
Chr14:16209501-16209600	LONP2	overlapping	0	0.0104062	Chr24:35624201-35624300	ENSOARG00000015451	overlapping	0	0.000207987	Chr5:37594001-37594100	BTNL9	overlapping	0	0.000897159
Chr14:17608101-17608200	ZNF423	overlapping	0	0.0376227	Chr24:35819101-35819200	ACTL6B	overlapping	0	0.000245761	Chr5:39698201-39698300	ENSOARG00000008025	overlapping	0	2.95367e-06
Chr14:21560001-21560100	FTO	overlapping	0	0.00500525	Chr24:37595001-37595100	BAIAP2L1	overlapping	0	7.73224e-05	Chr5:40772201-40772300	ENSOARG00000009579	overlapping	0	3.39296e-08
Chr14:23448101-23448200	ENSOARG00000018232	overlapping	0	0.000361539	Chr24:38403501-38403600	ENSOARG00000002628	overlapping	0	0.00164573	Chr5:40963001-40963100	HMHA1	overlapping	0	1.25195e-17
Chr14:24600401-24600500	FAM192A	overlapping	0	0.000300009	Chr24:40727501-40727600	ENSOARG00000005081	overlapping	0	0.0162865	Chr5:42321701-42321800	FSTL4	overlapping	0	0.0347569
Chr14:25291201-25291300	CNGB1	overlapping	0	0.00040452	Chr25:623301-623400	RAB4A	overlapping	0	0.0295267	Chr5:42322401-42322500	FSTL4	overlapping	0	0.0206688
Chr14:29032601-29032700	CDH8	overlapping	0	0.00914363	Chr25:4166701-4166800	EGLN1	overlapping	0	4.815e-07	Chr5:42383901-42384000	FSTL4	overlapping	0	9.56652e-05
Chr14:34027501-34027600	CES4A	overlapping	0	0.00069075	Chr25:4660601-4660700	DISC1	overlapping	0	0.00132646	Chr5:42444901-42445000	FSTL4	overlapping	0	0.00153413
Chr14:35591601-35591700	TANGO6	overlapping	0	0.0397204	Chr25:8500601-8500700	LYST	overlapping	0	3.5416e-11	Chr5:42477201-42477300	FSTL4	overlapping	0	0.00643057
Chr14:36153801-36153900	NOB1	overlapping	0	0.0410882	Chr25:8904501-8904600	GPR137B	overlapping	0	9.26923e-05	Chr5:43041901-43042000	VDAC1	overlapping	0	0.0155514
Chr14:37629001-37629100	ZFHX3	overlapping	0	0.029171	Chr25:9484701-9484800	MTR	overlapping	0	0.00589669	Chr5:43447101-43447200	JADE2	overlapping	0	0.00311242
Chr14:39240501-39240600	HYDIN	overlapping	0	0.0193453	Chr25:14062701-14062800	BICC1	overlapping	0	0.0300341	Chr5:45018501-45018600	TRPC7	overlapping	0	3.45554e-09
Chr14:39332501-39332600	HYDIN	overlapping	0	0.000110691	Chr25:15796701-15796800	ANK3	overlapping	0	0.0166394	Chr5:45019801-45019900	TRPC7	overlapping	0	0.00348565
Chr14:42449201-42449300	ANKRD27	overlapping	0	0.0020573	Chr25:15873101-15873200	ANK3	overlapping	0	0.000886555	Chr5:45021401-45021500	TRPC7	overlapping	0	0.00498736
Chr14:42554801-42554900	TDRD12	overlapping	0	0.0148554	Chr25:25995501-25995600	COL13A1	overlapping	0	2.19323e-05	Chr5:45055601-45055700	TRPC7	overlapping	0	0.000230477
Chr14:44190601-44190700	WTIP	overlapping	0	4.39447e-10	Chr25:27549401-27549500	ENSOARG00000006661	overlapping	0	7.48266e-06	Chr5:45066401-45066500	TRPC7	overlapping	0	0.00822227
Chr14:45703001-45703100	NFKBID	overlapping	0	8.69182e-05	Chr25:27801001-27801100	ENSOARG00000006661	overlapping	0	0.0127272	Chr5:45138901-45139000	TRPC7	overlapping	0	7.29946e-06
Chr14:47467101-47467200	RYR1	overlapping	0	0.000295187	Chr25:28387301-28387400	MICU1	overlapping	0	0.00089674	Chr5:45917801-45917900	SPOCK1	overlapping	0	0.00228838
Chr14:47467701-47467800	RYR1	overlapping	0	0.00032407	Chr25:35566901-35567000	SH2D4B	overlapping	0	0.0358893	Chr5:46767801-46767900	PKD2L2	overlapping	0	0.00426478
Chr14:47521101-47521200	RYR1	overlapping	0	0.00053078	Chr25:40049601-40049700	GRID1	overlapping	0	0.00431161	Chr5:47072601-47072700	GFRA3	overlapping	0	3.04481e-05
Chr14:47566301-47566400	MAP4K1	overlapping	0	0.0077387	Chr25:40063401-40063500	GRID1	overlapping	0	3.20101e-07	Chr5:47202301-47202400	KDM3B	overlapping	0	5.39158e-05
Chr14:47715701-47715800	LGALS4	overlapping	0	3.81619e-05	Chr25:40570201-40570300	GRID1	overlapping	0	2.77471e-08	Chr5:47715701-47715800	SIL1	overlapping	0	0.000618589
Chr14:48175601-48175700	IFNL1	overlapping	0	3.51876e-08	Chr25:41091601-41091700	FECB	overlapping	0	0.0244194	Chr5:47766101-47766200	SIL1	overlapping	0	0.000722027
Chr14:48341501-48341600	DLL3	overlapping	0	0.010561	Chr25:41594301-41594400	ENSOARG00000001023	overlapping	0	0.0303943	Chr5:48426601-48426700	NRG2	overlapping	0	9.0213e-12
Chr14:49059901-49060000	LTBP4	overlapping	0	0.00363853	Chr25:41723801-41723900	ENSOARG00000001145	overlapping	0	0.00446256	Chr5:48833701-48833800	PFDN1	overlapping	0	0.000172855
Chr14:49060001-49060100	LTBP4	overlapping	0	0.00015849	Chr25:42078101-42078200	ENSOARG00000001287	overlapping	0	2.65573e-07	Chr5:49114801-49114900	SRA1	overlapping	0	0.000701762
Chr14:49219801-49219900	CYP2F1	overlapping	0	0.0180103	Chr25:42688601-42688700	WDFY4	overlapping	0	0.000207395	Chr5:50034601-50034700	DIAPH1	overlapping	0	0.00622358
Chr14:49220001-49220100	CYP2F1	overlapping	0	0.00214613	Chr25:42690001-42690100	WDFY4	overlapping	0	0.0299706	Chr5:55419701-55419800	PPP2R2B	overlapping	0	2.48154e-06
Chr14:49220101-49220200	CYP2F1	overlapping	0	0.00264858	Chr25:42803601-42803700	WDFY4	overlapping	0	5.39439e-05	Chr5:57333701-57333800	FBXO38	overlapping	0	2.06038e-05
Chr14:49524701-49524800	ERICH4	overlapping	0	0.0495989	Chr25:42891801-42891900	VSTM4	overlapping	0	4.67207e-05	Chr5:58108701-58108800	ABLIM3	overlapping	0	0.0003748
Chr14:49550101-49550200	CYP2B6	overlapping	0	0.0106972	Chr25:43302301-43302400	U6	overlapping	0	1.2306e-05	Chr5:58697101-58697200	PPARGC1B	overlapping	0	0.000130751
Chr14:49552001-49552100	CYP2B6	overlapping	0	0.0167317	Chr25:43354601-43354700	CHAT	overlapping	0	0.000848048	Chr5:59226101-59226200	TCOF1	overlapping	0	0.0282815
Chr14:49553001-49553100	CYP2B6	overlapping	0	2.41657e-13	Chr25:43440501-43440600	OGDHL	overlapping	0	0.00229563	Chr5:59598701-59598800	DCTN4	overlapping	0	0.0314288
Chr14:49668101-49668200	TGFB1	overlapping	0	8.35756e-05	Chr25:43725601-43725700	ENSOARG00000002534	overlapping	0	0.00865343	Chr5:60406601-60406700	SPARC	overlapping	0	1.82873e-07
Chr14:50198301-50198400	POU2F2	overlapping	0	5.46646e-08	Chr25:44158801-44158900	TMEM72	overlapping	0	3.3685e-06	Chr5:60554301-60554400	GLRA1	overlapping	0	0.00499563
Chr14:50817501-50817600	ENSOARG00000008759	overlapping	0	0.00952681	Chr26:1194701-1194800	MYOM2	overlapping	0	2.39882e-05	Chr5:60589401-60589500	GLRA1	overlapping	0	1.8067e-05
Chr14:51524101-51524200	CEACAM19	overlapping	0	5.92154e-07	Chr26:1197001-1197100	MYOM2	overlapping	0	1.81392e-07	Chr5:60592301-60592400	GLRA1	overlapping	0	0.000788877
Chr14:52362201-52362300	BHMG1	overlapping	0	0.00688441	Chr26:2293201-2293300	CSMD1	overlapping	0	0.0002978	Chr5:62370301-62370400	GRIA1	overlapping	0	0.0010244
Chr14:52541001-52541100	NOVA2	overlapping	0	0.00633603	Chr26:13652301-13652400	IRF2	overlapping	0	0.0310862	Chr5:62382601-62382700	GRIA1	overlapping	0	0.0260971
Chr14:53098701-53098800	ARHGAP35	overlapping	0	5.2994e-06	Chr26:14339101-14339200	SNX25	overlapping	0	0.0263822	Chr5:62487501-62487600	GRIA1	overlapping	0	6.08621e-09
Chr14:53487601-53487700	SLC8A2	overlapping	0	0.0014343	Chr26:14339401-14339500	SNX25	overlapping	0	0.00161219	Chr5:65174201-65174300	SGCD	overlapping	0	0.0385441
Chr14:54185801-54185900	ENSOARG00000011788	overlapping	0	8.60126e-06	Chr26:14377701-14377800	LRP2BP	overlapping	0	9.38691e-05	Chr5:65208101-65208200	SGCD	overlapping	0	0.0386002
Chr14:54264901-54265000	SULT2B1	overlapping	0	0.00141194	Chr26:18232201-18232300	MTUS1	overlapping	0	3.73687e-06	Chr5:65341501-65341600	SGCD	overlapping	0	1.62049e-06
Chr14:54470501-54470600	HSD17B14	overlapping	0	0.0256719	Chr26:19655601-19655700	MSR1	overlapping	0	0.000650327	Chr5:65361501-65361600	SGCD	overlapping	0	0.0109849
Chr14:54488801-54488900	PLEKHA4	overlapping	0	0.0261012	Chr26:22492701-22492800	DLC1	overlapping	0	0.00203115	Chr5:65429701-65429800	SGCD	overlapping	0	0.00586699
Chr14:54683001-54683100	PPFIA3	overlapping	0	0.00753607	Chr26:26234401-26234500	ENSOARG00000000182	overlapping	0	0.0146768	Chr5:66490401-66490500	ADAM19	overlapping	0	0.00283614
Chr14:54711201-54711300	TRPM4	overlapping	0	0.000599689	Chr26:26234601-26234700	ENSOARG00000000182	overlapping	0	0.0198911	Chr5:67705701-67705800	ENSOARG00000012836	overlapping	0	0.000131076
Chr14:55439901-55440000	ENSOARG00000013693	overlapping	0	0.00156512	Chr26:26234701-26234800	ENSOARG00000000182	overlapping	0	4.31147e-07	Chr5:68016801-68016900	ENSOARG00000012916	overlapping	0	0.0113876
Chr14:55475701-55475800	ENSOARG00000013693	overlapping	0	0.000846244	Chr26:30803901-30804000	KCNU1	overlapping	0	0.000710833	Chr5:70338201-70338300	GABRB2	overlapping	0	5.55749e-07
Chr14:55516901-55517000	ENSOARG00000013693	overlapping	0	0.0192465	Chr26:32939501-32939600	ADAM32	overlapping	0	0.00543608	Chr5:70338301-70338400	GABRB2	overlapping	0	0.0157198
Chr14:55641201-55641300	MYBPC2	overlapping	0	1.70417e-07	Chr26:34227001-34227100	ZMAT4	overlapping	0	0.0437311	Chr5:77181301-77181400	TENM2	overlapping	0	0.0161102
Chr14:55641301-55641400	MYBPC2	overlapping	0	5.13079e-05	Chr26:35707801-35707900	DKK4	overlapping	0	0.0248876	Chr5:77300101-77300200	TENM2	overlapping	0	0.00707608
Chr14:55939001-55939100	KLK15	overlapping	0	1.4597e-06	Chr26:40305901-40306000	ERBA BETA1	overlapping	0	0.0443545	Chr5:78412301-78412400	RASGRF2	overlapping	0	0.00997386
Chr14:56996501-56996600	ENSOARG00000019883	overlapping	0	3.47708e-12	Chr26:40335101-40335200	ERBA BETA1	overlapping	0	7.72822e-06	Chr5:78414301-78414400	RASGRF2	overlapping	0	0.0461231
Chr14:58377601-58377700	ENSOARG00000000528	overlapping	0	0.00432515	Chr26:40915501-40915600	UBE2E2	overlapping	0	0.00185297	Chr5:79397301-79397400	ATG10	overlapping	0	1.78159e-05
Chr14:59536601-59536700	ENSOARG00000001804	overlapping	0	0.0237306	Chr26:42775001-42775100	ZNF385D	overlapping	0	0.00454945	Chr5:80710601-80710700	VCAN	overlapping	0	0.0384121
Chr14:60736501-60736600	SMIM17	overlapping	0	5.17724e-05	ChrX:699101-699200	ENSOARG00000007896	overlapping	0	0.000387048	Chr5:81199001-81199100	EDIL3	overlapping	0	2.59231e-07
Chr14:60802601-60802700	ENSOARG00000003373	overlapping	0	2.06481e-07	ChrX:55323701-55323800	EDA2R	overlapping	0	0.000117208	Chr5:84379901-84380000	CCNH	overlapping	0	0.0100855
Chr14:60832401-60832500	ENSOARG00000003373	overlapping	0	1.43327e-11	ChrX:96170401-96170500	GPC3	overlapping	0	0.00337719	Chr5:85640501-85640600	MEF2C	overlapping	0	0.000728015
Chr14:60832501-60832600	ENSOARG00000003373	overlapping	0	1.8932e-12	ChrX:108424601-108424700	ZNF280C	overlapping	0	0.00153227	Chr5:85694301-85694400	MEF2C	overlapping	0	0.0343664
Chr14:60832601-60832700	ENSOARG00000003373	overlapping	0	0	ChrX:121002701-121002800	PIH1D3	overlapping	0	0.00514185	Chr5:87420101-87420200	POLR3G	overlapping	0	0.00128666
Chr14:60832701-60832800	ENSOARG00000003373	overlapping	0	1.2459e-41	ChrX:122287101-122287200	GLRA4	overlapping	0	1.18879e-17	Chr5:87696401-87696500	GPR98	overlapping	0	2.73884e-05
Chr14:60832801-60832900	ENSOARG00000003373	overlapping	0	3.59552e-13	ChrX:126152301-126152400	ENSOARG00000001948	overlapping	0	0.0256526	Chr5:87733501-87733600	GPR98	overlapping	0	0.00863532
Chr14:60832901-60833000	ENSOARG00000003373	overlapping	0	9.4066e-41						Chr5:87970301-87970400	GPR98	overlapping	0	0.00394502
Chr14:60833001-60833100	ENSOARG00000003373	overlapping	0	0						Chr5:87971601-87971700	GPR98	overlapping	0	0.000155586
Chr14:60833101-60833200	ENSOARG00000003373	overlapping	0	0						Chr5:90558301-90558400	FAM172A	overlapping	0	0.013187
Chr14:60833201-60833300	ENSOARG00000003373	overlapping	0	1.08199e-16						Chr5:90646201-90646300	FAM172A	overlapping	0	0.000331046
Chr14:60833301-60833400	ENSOARG00000003373	overlapping	0	4.20584e-13						Chr5:90833001-90833100	FAM172A	overlapping	0	9.33628e-05
Chr14:60833401-60833500	ENSOARG00000003373	overlapping	0	0.000434793						Chr5:91127601-91127700	KIAA0825	overlapping	0	1.00813e-05
Chr14:60833501-60833600	ENSOARG00000003373	overlapping	0	0.000689173						Chr5:91708101-91708200	MCTP1	overlapping	0	0.00299313
Chr14:60833601-60833700	ENSOARG00000003373	overlapping	0	4.91136e-06						Chr5:91708201-91708300	MCTP1	overlapping	0	0.0406141
Chr15:4039901-4040000	PDGFD	overlapping	0	0.00349087						Chr5:92252501-92252600	ARSK	overlapping	0	0.000747147
Chr15:7503801-7503900	ARHGAP42	overlapping	0	0.00549914						Chr5:93723701-93723800	LNPEP	overlapping	0	1.10764e-13
Chr15:7743001-7743100	ARHGAP42	overlapping	0	0.0162205						Chr5:98631301-98631400	SLCO4C1	overlapping	0	3.95368e-07
Chr15:13838601-13838700	MTMR2	overlapping	0	0.0117592						Chr5:99224701-99224800	PAM	overlapping	0	0.0371523
Chr15:15052901-15053000	AMOTL1	overlapping	0	0.00492173						Chr5:99295701-99295800	PAM	overlapping	0	0.000562103
Chr15:16235401-16235500	GUCY1A2	overlapping	0	0.0465688						Chr5:104367501-104367600	FBXL17	overlapping	0	0.000835742
Chr15:21626501-21626600	ENSOARG00000014873	overlapping	0	0.000751942						Chr5:105075101-105075200	FER	overlapping	0	0.00395343
Chr15:23214101-23214200	NCAM1	overlapping	0	0.00199459						Chr5:105386501-105386600	FER	overlapping	0	3.64616e-07
Chr15:25196901-25197000	CADM1	overlapping	0	0.0160478						Chr5:105737901-105738000	PJA2	overlapping	0	0.000248842
Chr15:28326901-28327000	SCN4B	overlapping	0	0.000725536						Chr5:105779201-105779300	PJA2	overlapping	0	4.20819e-08
Chr15:28794801-28794900	PHLDB1	overlapping	0	0.0321394						Chr5:106000701-106000800	MAN2A1	overlapping	0	0.00023338
Chr15:31054501-31054600	GRIK4	overlapping	0	0.000681492						Chr5:106750201-106750300	TMEM232	overlapping	0	5.92974e-08
Chr15:31057001-31057100	GRIK4	overlapping	0	0.00853029						Chr5:106757901-106758000	TMEM232	overlapping	0	0.00258327
Chr15:31238701-31238800	TBCEL	overlapping	0	5.94523e-06						Chr5:107630001-107630100	CAMK4	overlapping	0	0.001323
Chr15:31679701-31679800	SORL1	overlapping	0	0.000131836						Chr5:107634401-107634500	CAMK4	overlapping	0	1.18578e-08
Chr15:33236601-33236700	HSPA8	overlapping	0	0.000214111						Chr6:171001-171100	ENSOARG00000013338	overlapping	0	1.01883e-05
Chr15:33625001-33625100	GRAMD1B	overlapping	0	0.00552061						Chr6:2179001-2179100	MARCH1	overlapping	0	0.00323333
Chr15:33654501-33654600	GRAMD1B	overlapping	0	0.0209455						Chr6:2596701-2596800	NPY1R	overlapping	0	1.93379e-05
Chr15:34503301-34503400	OTOG	overlapping	0	0.0104058						Chr6:4424601-4424700	TNIP3	overlapping	0	6.29295e-05
Chr15:39537001-39537100	TEAD1	overlapping	0	0.000210408						Chr6:4459401-4459500	TNIP3	overlapping	0	1.82436e-06
Chr15:39557501-39557600	TEAD1	overlapping	0	0.00340331						Chr6:6495501-6495600	SYNPO2	overlapping	0	4.00121e-05
Chr15:40915201-40915300	GALNT18	overlapping	0	0.030959						Chr6:6683001-6683100	SEC24D	overlapping	0	0.000781763
Chr15:43954301-43954400	RIC3	overlapping	0	0.0073467						Chr6:10727801-10727900	NDST4	overlapping	0	1.20614e-09
Chr15:44009301-44009400	TUB	overlapping	0	0.00169426						Chr6:10805601-10805700	NDST4	overlapping	0	0.0258515
Chr15:46050501-46050600	APBB1	overlapping	0	0.0195579						Chr6:11710601-11710700	ARSJ	overlapping	0	3.40848e-07
Chr15:48081701-48081800	ENSOARG00000000238	overlapping	0	2.17448e-09						Chr6:11726501-11726600	ARSJ	overlapping	0	2.43977e-05
Chr15:50354201-50354300	PDE2A	overlapping	0	0.000181582						Chr6:11934701-11934800	CAMK2D	overlapping	0	2.10201e-05
Chr15:50465801-50465900	ARAP1	overlapping	0	0.0111601						Chr6:12375001-12375100	ANK2	overlapping	0	0.039084
Chr15:50466101-50466200	ARAP1	overlapping	0	0.00089051						Chr6:12471701-12471800	ANK2	overlapping	0	0.00150252
Chr15:52505001-52505100	ENSOARG00000010968	overlapping	0	0.0261662						Chr6:12519901-12520000	ANK2	overlapping	0	0.00181341
Chr15:54801801-54801900	ENSOARG00000013936	overlapping	0	1.33998e-08						Chr6:12542201-12542300	ANK2	overlapping	0	0.00509141
Chr15:54823901-54824000	ENSOARG00000013936	overlapping	0	9.1503e-06						Chr6:12656701-12656800	ANK2	overlapping	0	0.0118325
Chr15:59471501-59471600	MPPED2	overlapping	0	0.0186979						Chr6:13308001-13308100	ALPK1	overlapping	0	0.000400253
Chr15:61902301-61902400	TCP11L1	overlapping	0	0.00187353						Chr6:13381501-13381600	AP1AR	overlapping	0	0.0399512
Chr15:62331101-62331200	KIAA1549L	overlapping	0	0.0184468						Chr6:15777601-15777700	PLA2G12A	overlapping	0	0.0197777
Chr15:62475801-62475900	KIAA1549L	overlapping	0	2.35492e-05						Chr6:18287101-18287200	DKK2	overlapping	0	0.00385263
Chr15:62997401-62997500	ABTB2	overlapping	0	0.00277574						Chr6:19391801-19391900	NPNT	overlapping	0	0.00193079
Chr15:64075101-64075200	EAAT2	overlapping	0	0.0412367						Chr6:19512301-19512400	GSTCD	overlapping	0	2.79325e-06
Chr15:64124401-64124500	EAAT2	overlapping	0	3.56125e-05						Chr6:19512501-19512600	GSTCD	overlapping	0	3.38425e-26
Chr15:72472801-72472900	EXT2	overlapping	0	0.0215964						Chr6:21903501-21903600	SLC9B2	overlapping	0	0.0303139
Chr15:73162801-73162900	TSPAN18	overlapping	0	0.0231004						Chr6:24336101-24336200	EMCN	overlapping	0	2.20185e-09
Chr15:74225201-74225300	PHF21A	overlapping	0	0.000241922						Chr6:24336201-24336300	EMCN	overlapping	0	1.36504e-06
Chr15:75229001-75229100	C11orf49	overlapping	0	0.0461696						Chr6:24908101-24908200	DAPP1	overlapping	0	4.89591e-05
Chr15:76638901-76639000	ENSOARG00000008547	overlapping	0	0.0280271						Chr6:24908201-24908300	DAPP1	overlapping	0	0.00724705
Chr15:76689301-76689400	OR5J2	overlapping	0	0.00122145						Chr6:29403001-29403100	BMPR-IB	overlapping	0	0.000201221
Chr15:77029601-77029700	ENSOARG00000012198	overlapping	0	0.00525332						Chr6:29950701-29950800	PDLIM5	overlapping	0	0.0020084
Chr15:77268801-77268900	ENSOARG00000008763	overlapping	0	6.69651e-05						Chr6:30993301-30993400	GRID2	overlapping	0	0.0205602
Chr15:79556401-79556500	ENSOARG00000013185	overlapping	0	2.47234e-05						Chr6:31079901-31080000	GRID2	overlapping	0	1.48491e-06
Chr15:79812101-79812200	PATL1	overlapping	0	0.000190451						Chr6:33709501-33709600	CCSER1	overlapping	0	0.000158944
Chr16:7701-7800	ENSOARG00000002632	overlapping	0	5.37657e-16						Chr6:33803401-33803500	CCSER1	overlapping	0	0.0402764
Chr16:3751701-3751800	FBXW11	overlapping	0	0.000960484						Chr6:34411301-34411400	CCSER1	overlapping	0	4.70041e-05
Chr16:4826601-4826700	CREBRF	overlapping	0	6.89833e-05						Chr6:35692601-35692700	ENSOARG00000018595	overlapping	0	0.000738844
Chr16:4827001-4827100	CREBRF	overlapping	0	2.32135e-05						Chr6:35889401-35889500	ENSOARG00000018727	overlapping	0	0.000395397
Chr16:9140301-9140400	ZNF366	overlapping	0	0.025147						Chr6:36100001-36100100	HERC3	overlapping	0	0.00619817
Chr16:12500801-12500900	MAST4	overlapping	0	0.0334133						Chr6:37212401-37212500	FAM184B	overlapping	0	0.0205249
Chr16:23477201-23477300	DDX4	overlapping	0	0.00200791						Chr6:37432201-37432300	LCORL	overlapping	0	0.0174356
Chr16:24844701-24844800	ARL15	overlapping	0	0.0199682						Chr6:40053301-40053400	SLIT2	overlapping	0	1.60764e-06
Chr16:24904701-24904800	ARL15	overlapping	0	0.0141737						Chr6:43236001-43236100	PPARGC1A	overlapping	0	0.00514188
Chr16:29562401-29562500	HCN1	overlapping	0	0.0050811						Chr6:45162101-45162200	SEL1L3	overlapping	0	3.62563e-07
Chr16:31866901-31867000	GHR	overlapping	0	0.00790474						Chr6:46248001-46248100	STIM2	overlapping	0	0.0156032
Chr16:31938401-31938500	GHR	overlapping	0	0.0016579						Chr6:55717901-55718000	DTHD1	overlapping	0	0.000669857
Chr16:33133001-33133100	PLCXD3	overlapping	0	0.000625071						Chr6:55781901-55782000	DTHD1	overlapping	0	0.010714
Chr16:33631801-33631900	PRKAA1	overlapping	0	0.000102866						Chr6:56668301-56668400	NWD2	overlapping	0	0.0372061
Chr16:35992501-35992600	EGFLAM	overlapping	0	2.80191e-06						Chr6:56801401-56801500	NWD2	overlapping	0	0.0445871
Chr16:35993601-35993700	EGFLAM	overlapping	0	0.0248332						Chr6:56806501-56806600	NWD2	overlapping	0	0.0320829
Chr16:37509501-37509600	EAAT1	overlapping	0	0.000469237						Chr6:58176301-58176400	TMEM156	overlapping	0	3.54939e-28
Chr16:38311701-38311800	SPEF2	overlapping	0	0.000362473						Chr6:58292701-58292800	KLHL5	overlapping	0	2.02981e-06
Chr16:39070201-39070300	AGXT2	overlapping	0	0.000137193						Chr6:58619801-58619900	SMIM14	overlapping	0	6.24375e-10
Chr16:40846401-40846500	NPR3	overlapping	0	1.04458e-05						Chr6:60423701-60423800	LIMCH1	overlapping	0	0.00045626
Chr16:56884901-56885000	MARCH11	overlapping	0	0.0312315						Chr6:61678801-61678900	GRXCR1	overlapping	0	0.0129814
Chr16:58206201-58206300	ANKH	overlapping	0	0.000380675						Chr6:61684801-61684900	GRXCR1	overlapping	0	0.000190887
Chr16:58556501-58556600	TRIO	overlapping	0	0.0115446						Chr6:61703601-61703700	GRXCR1	overlapping	0	0.000850148
Chr16:62450901-62451000	ANKRD33B	overlapping	0	0.0112123						Chr6:64829301-64829400	GABRA2	overlapping	0	0.00104513
Chr16:63848101-63848200	SEMA5A	overlapping	0	0.00204769						Chr6:66209501-66209600	ATP10D	overlapping	0	4.52783e-05
Chr16:67765801-67765900	ADAMTS16	overlapping	0	0.00343706						Chr6:66324801-66324900	CORIN	overlapping	0	0.0412159
Chr16:68425401-68425500	ENSOARG00000015559	overlapping	0	0.00670009						Chr6:68325101-68325200	USP46	overlapping	0	4.33139e-06
Chr16:68491901-68492000	ENSOARG00000015559	overlapping	0	3.34168e-06						Chr6:69567801-69567900	CHIC2	overlapping	0	0.000901863
Chr16:71053401-71053500	NKD2	overlapping	0	0.000901531						Chr6:71307101-71307200	EXOC1	overlapping	0	0.00283646
Chr17:3013601-3013700	DCHS2	overlapping	0	0.00421784						Chr6:71731601-71731700	KIAA1211	overlapping	0	0.0192548
Chr17:4236401-4236500	TRIM2	overlapping	0	0.00150198						Chr6:77531901-77532000	LPHN3	overlapping	0	0.00609369
Chr17:5893501-5893600	GATB	overlapping	0	4.32962e-05						Chr6:80747801-80747900	EPHA5	overlapping	0	0.000612474
Chr17:5899101-5899200	GATB	overlapping	0	0.000232346						Chr6:86246701-86246800	SLC4A4	overlapping	0	0.0378325
Chr17:6897701-6897800	LRBA	overlapping	0	0.0479377						Chr6:88305301-88305400	RASSF6	overlapping	0	0.0110842
Chr17:7128501-7128600	LRBA	overlapping	0	2.89975e-05						Chr6:88896901-88897000	MTHFD2L	overlapping	0	1.17417e-06
Chr17:7561701-7561800	DCLK2	overlapping	0	1.94462e-09						Chr6:88897101-88897200	MTHFD2L	overlapping	0	0.00526486
Chr17:7947001-7947100	ENSOARG00000007003	overlapping	0	0.0219473						Chr6:89571401-89571500	PARM1	overlapping	0	0.039969
Chr17:8303301-8303400	ENSOARG00000007003	overlapping	0	0.00214406						Chr6:90066701-90066800	ENSOARG00000015364	overlapping	0	0.000903201
Chr17:9679301-9679400	ENSOARG00000007116	overlapping	0	0.00604242						Chr6:90124001-90124100	CDKL2	overlapping	0	0.0129457
Chr17:9979101-9979200	ARHGAP10	overlapping	0	0.0211575						Chr6:90740301-90740400	ENSOARG00000016858	overlapping	0	0.0021273
Chr17:11359601-11359700	TTC29	overlapping	0	0.0144086						Chr6:90751601-90751700	ENSOARG00000016858	overlapping	0	6.27697e-17
Chr17:11711001-11711100	SLC10A7	overlapping	0	0.0001216						Chr6:91207901-91208000	ENSOARG00000017349	overlapping	0	0.0131865
Chr17:32818501-32818600	ANKRD50	overlapping	0	0.026398						Chr6:92461501-92461600	FRAS1	overlapping	0	0.0201575
Chr17:34551701-34551800	FGF2	overlapping	0	0.000329658						Chr6:92899301-92899400	FRAS1	overlapping	0	6.49972e-10
Chr17:36271801-36271900	FSTL5	overlapping	0	1.43999e-07						Chr6:92989001-92989100	ANXA3	overlapping	0	0.040772
Chr17:39646401-39646500	RAPGEF2	overlapping	0	0.00291942						Chr6:94304301-94304400	ANTXR2	overlapping	0	4.77009e-05
Chr17:40536501-40536600	FAM198B	overlapping	0	2.10391e-05						Chr6:96058901-96059000	RASGEF1B	overlapping	0	2.60053e-06
Chr17:43825201-43825300	ZNF268	overlapping	0	4.59068e-11						Chr6:96159701-96159800	RASGEF1B	overlapping	0	0.00379961
Chr17:47598401-47598500	ENSOARG00000016595	overlapping	0	0.00440137						Chr6:96214201-96214300	RASGEF1B	overlapping	0	0.00280821
Chr17:47657501-47657600	ENSOARG00000016595	overlapping	0	5.66889e-05						Chr6:96492101-96492200	RASGEF1B	overlapping	0	0.0384105
Chr17:47658401-47658500	ENSOARG00000016595	overlapping	0	0.0402749						Chr6:97135201-97135300	SCD5	overlapping	0	0.00212722
Chr17:48097101-48097200	TMEM132C	overlapping	0	0.0457269						Chr6:100387701-100387800	ARHGAP24	overlapping	0	0.0168716
Chr17:50539801-50539900	BRI3BP	overlapping	0	0.0153525						Chr6:102116501-102116600	DSPP	overlapping	0	1.09073e-19
Chr17:51478701-51478800	DNAH10	overlapping	0	0.021684						Chr6:102538201-102538300	WFS1	overlapping	0	0.000138079
Chr17:51524101-51524200	DNAH10	overlapping	0	0.00611156						Chr6:103102501-103102600	EVC	overlapping	0	5.16294e-07
Chr17:51751001-51751100	SNRNP35	overlapping	0	1.82925e-06						Chr6:103105301-103105400	EVC	overlapping	0	0.0244236
Chr17:51907701-51907800	CDK2AP1	overlapping	0	0.00860095						Chr6:103338701-103338800	STK32B	overlapping	0	0.0366587
Chr17:53330101-53330200	KDM2B	overlapping	0	0.0218933						Chr6:103357401-103357500	STK32B	overlapping	0	8.65159e-06
Chr17:53420701-53420800	ANAPC5	overlapping	0	0.0381226						Chr6:103751401-103751500	CYTL1	overlapping	0	0.00163532
Chr17:54617201-54617300	CUX2	overlapping	0	0.0212719						Chr6:104601801-104601900	SLC2A9	overlapping	0	0.00789983
Chr17:56907301-56907400	KSR2	overlapping	0	3.49639e-08						Chr6:104615101-104615200	SLC2A9	overlapping	0	1.55235e-05
Chr17:63070301-63070400	TRPV4	overlapping	0	0.0127507						Chr6:104615201-104615300	SLC2A9	overlapping	0	0.00594794
Chr17:63070401-63070500	TRPV4	overlapping	0	6.67446e-07						Chr6:105186701-105186800	CLNK	overlapping	0	0.000428342
Chr17:63583401-63583500	ACACB	overlapping	0	3.39549e-06						Chr6:108216801-108216900	RAB28	overlapping	0	5.30403e-06
Chr17:63730201-63730300	SVOP	overlapping	0	0.0020469						Chr6:110460401-110460500	BST1	overlapping	0	0.000176964
Chr17:64298401-64298500	WSCD2	overlapping	0	7.91658e-09						Chr6:110656201-110656300	PROM1	overlapping	0	4.79712e-05
Chr17:64795201-64795300	TMEM211	overlapping	0	0.0434072						Chr6:110656301-110656400	PROM1	overlapping	0	0.000211111
Chr17:65151001-65151100	ADRBK2	overlapping	0	0.000141089						Chr6:110672601-110672700	PROM1	overlapping	0	0.00482244
Chr17:65177201-65177300	ADRBK2	overlapping	0	0.00838384						Chr6:113476201-113476300	SORCS2	overlapping	0	0.00611463
Chr17:65197501-65197600	ADRBK2	overlapping	0	0.03973						Chr6:113477201-113477300	SORCS2	overlapping	0	0.000104349
Chr17:65385301-65385400	MYO18B	overlapping	0	0.0288064						Chr6:113612401-113612500	ENSOARG00000011847	overlapping	0	0.0154774
Chr17:65962701-65962800	CRYBB1	overlapping	0	0.00613785						Chr6:113880201-113880300	ENSOARG00000011847	overlapping	0	2.00966e-05
Chr17:67172801-67172900	TTC28	overlapping	0	0.0423709						Chr6:113922501-113922600	ENSOARG00000011847	overlapping	0	2.40148e-05
Chr17:67217701-67217800	TTC28	overlapping	0	5.05894e-05						Chr6:113988001-113988100	ENSOARG00000011847	overlapping	0	1.58698e-10
Chr17:69733801-69733900	SFI1	overlapping	0	0.0346195						Chr6:114271901-114272000	ENSOARG00000011847	overlapping	0	0.0150738
Chr17:69786101-69786200	PISD	overlapping	0	0.00207215						Chr6:114409301-114409400	ENSOARG00000011847	overlapping	0	0.000121463
Chr17:70173401-70173500	ENSOARG00000012396	overlapping	0	0.0392904						Chr6:114409701-114409800	ENSOARG00000011847	overlapping	0	8.53423e-09
Chr17:70229501-70229600	ENSOARG00000012509	overlapping	0	0.00103094						Chr6:114695101-114695200	ENSOARG00000011847	overlapping	0	2.64891e-12
Chr17:70277901-70278000	ENSOARG00000012509	overlapping	0	0.000886174						Chr6:114891401-114891500	RGS12	overlapping	0	1.79542e-07
Chr17:71243201-71243300	U6	overlapping	0	0.00290799						Chr6:115181801-115181900	GRK4	overlapping	0	9.95183e-06
Chr17:71371001-71371100	ENSOARG00000015779	overlapping	0	0.00850891						Chr6:115679901-115680000	ENSOARG00000015218	overlapping	0	7.17009e-07
Chr17:71532801-71532900	CRKL	overlapping	0	9.10489e-08						Chr6:115891001-115891100	ENSOARG00000015218	overlapping	0	3.50365e-05
Chr17:72017801-72017900	C22orf39	overlapping	0	0.00613091						Chr6:115976401-115976500	ENSOARG00000015218	overlapping	0	0.000204552
Chr18:4003101-4003200	GABRG3	overlapping	0	0.00385065						Chr6:116967901-116968000	PIGG	overlapping	0	0.00412765
Chr18:5794001-5794100	ADAMTS17	overlapping	0	0.00997158						Chr6:116985701-116985800	PIGG	overlapping	0	0.0417762
Chr18:6032201-6032300	MEF2A	overlapping	0	0.000425652						Chr7:670201-670300	MCC	overlapping	0	0.000808187
Chr18:6111801-6111900	MEF2A	overlapping	0	0						Chr7:3117201-3117300	KCNN2	overlapping	0	0.0110307
Chr18:21173701-21173800	CRTC3	overlapping	0	0.000327038						Chr7:3760001-3760100	TRIM36	overlapping	0	0.00137834
Chr18:21806601-21806700	PDE8A	overlapping	0	0.0316087						Chr7:6611401-6611500	COL4A3BP	overlapping	0	0.0296146
Chr18:22780001-22780100	BNC1	overlapping	0	1.45434e-05						Chr7:9313101-9313200	SCAMP1	overlapping	0	0.0234979
Chr18:25123501-25123600	FAH	overlapping	0	0.033134						Chr7:9373901-9374000	LHFPL2	overlapping	0	0.0223144
Chr18:25410301-25410400	ARNT2	overlapping	0	8.17271e-05						Chr7:9743301-9743400	ARSB	overlapping	0	0.0400388
Chr18:26352101-26352200	ENSOARG00000015918	overlapping	0	0.00119						Chr7:10114301-10114400	JMY	overlapping	0	0.00161856
Chr18:26352201-26352300	ENSOARG00000015918	overlapping	0	0.0499118						Chr7:10442401-10442500	CMYA5	overlapping	0	0.00300573
Chr18:27698901-27699000	ZO1	overlapping	0	0.0160664						Chr7:11430101-11430200	TXNDC16	overlapping	0	0.000240483
Chr18:30049901-30050000	CHRNB4	overlapping	0	0.000133756						Chr7:11656801-11656900	ANKDD1A	overlapping	0	0.000453468
Chr18:30050001-30050100	CHRNB4	overlapping	0	0.04354						Chr7:11813901-11814000	UBAP1L	overlapping	0	0.00105388
Chr18:33323501-33323600	CCDC33	overlapping	0	0.00348491						Chr7:12725901-12726000	MEGF11	overlapping	0	0.000146072
Chr18:33323801-33323900	CCDC33	overlapping	0	0.00265719						Chr7:12814201-12814300	MEGF11	overlapping	0	0.0360108
Chr18:41781501-41781600	AKAP6	overlapping	0	0.000250714						Chr7:12855401-12855500	MEGF11	overlapping	0	0.0206854
Chr18:41958001-41958100	AKAP6	overlapping	0	0.000290808						Chr7:12999401-12999500	DIS3L	overlapping	0	0.0450574
Chr18:42075601-42075700	AKAP6	overlapping	0	0.0149964						Chr7:13109701-13109800	MAP2K1	overlapping	0	0.0129759
Chr18:43103201-43103300	NPAS3	overlapping	0	0.00679428						Chr7:13119901-13120000	MAP2K1	overlapping	0	0.00872592
Chr18:44290801-44290900	PPP2R3C	overlapping	0	0.0291222						Chr7:13148001-13148100	ZWILCH	overlapping	0	0.0114372
Chr18:45176101-45176200	ENSOARG00000007930	overlapping	0	1.12628e-06						Chr7:13960801-13960900	IQCH	overlapping	0	0.0200817
Chr18:46432001-46432100	MIPOL1	overlapping	0	0.00319805						Chr7:14951901-14952000	ITGA11	overlapping	0	1.35016e-08
Chr18:53965601-53965700	TGM5	overlapping	0	0.00328597						Chr7:14993701-14993800	ITGA11	overlapping	0	0.00117777
Chr18:54257001-54257100	PPIP5K1	overlapping	0	1.95075e-05						Chr7:17966901-17967000	ENSOARG00000018784	overlapping	0	0.00217719
Chr18:54907701-54907800	C14orf159	overlapping	0	0.0382611						Chr7:18473101-18473200	MYO9A	overlapping	0	1.39343e-05
Chr18:55567701-55567800	FBLN5	overlapping	0	0.0255088						Chr7:18507301-18507400	MYO9A	overlapping	0	0.0241364
Chr18:56072201-56072300	SLC24A4	overlapping	0	0.0254567						Chr7:18917501-18917600	HEXA	overlapping	0	0.016319
Chr18:56255901-56256000	RIN3	overlapping	0	0.00423192						Chr7:19787501-19787600	HCN4	overlapping	0	1.4699e-11
Chr18:56428101-56428200	GOLGA5	overlapping	0	6.21295e-10						Chr7:19787601-19787700	HCN4	overlapping	0	0.000566683
Chr18:57566401-57566500	DDX24	overlapping	0	5.50667e-06						Chr7:21127501-21127600	OMYHCS	overlapping	0	0.000335012
Chr18:57759501-57759600	PPP4R4	overlapping	0	0.0372766						Chr7:21384601-21384700	ACIN1	overlapping	0	0.00815089
Chr18:59248201-59248300	TCL1A	overlapping	0	0.000793415						Chr7:22571901-22572000	ENSOARG00000019550	overlapping	0	0.00058662
Chr18:60375001-60375100	VRK1	overlapping	0	0.00944215						Chr7:22595101-22595200	ENSOARG00000019555	overlapping	0	0.00379734
Chr18:67250701-67250800	TDRD9	overlapping	0	0.014497						Chr7:22595301-22595400	ENSOARG00000019555	overlapping	0	0.001018
Chr18:67474201-67474300	ENSOARG00000007297	overlapping	0	1.03674e-06						Chr7:22608101-22608200	ENSOARG00000019560	overlapping	0	0.00326092
Chr18:67835501-67835600	ENSOARG00000007297	overlapping	0	0.0234245						Chr7:22621601-22621700	ENSOARG00000012009	overlapping	0	0.0481321
Chr18:67835901-67836000	ENSOARG00000007297	overlapping	0	0.000320172						Chr7:22624501-22624600	ENSOARG00000019567	overlapping	0	0.0419824
Chr18:67961001-67961100	ENSOARG00000007297	overlapping	0	0.0374453						Chr7:22624701-22624800	ENSOARG00000019567	overlapping	0	3.04965e-06
Chr19:535701-535800	VOPP1	overlapping	0	0.0280931						Chr7:25938501-25938600	RYR3	overlapping	0	0.000533126
Chr19:3899501-3899600	RBMS3	overlapping	0	0.00334772						Chr7:25964001-25964100	RYR3	overlapping	0	0.00210728
Chr19:3935701-3935800	RBMS3	overlapping	0	0.00199459						Chr7:26098201-26098300	RYR3	overlapping	0	0.00103584
Chr19:7459101-7459200	SUSD5	overlapping	0	0.000773745						Chr7:26103401-26103500	RYR3	overlapping	0	0.0174041
Chr19:7688001-7688100	CLASP2	overlapping	0	0.000478827						Chr7:26716501-26716600	ENSOARG00000019965	overlapping	0	1.40021e-07
Chr19:10082001-10082100	STAC	overlapping	0	0.00556731						Chr7:26746401-26746500	ENSOARG00000019965	overlapping	0	0.0343588
Chr19:10370101-10370200	LRRFIP2	overlapping	0	0.0157257						Chr7:27852501-27852600	DPH6	overlapping	0	0.00543064
Chr19:11036101-11036200	ITGA9	overlapping	0	0.0471478						Chr7:27927801-27927900	DPH6	overlapping	0	0.000242354
Chr19:11382201-11382300	VILL	overlapping	0	0.0255702						Chr7:29342201-29342300	C15orf41	overlapping	0	0.00308253
Chr19:11490001-11490100	DLEC1	overlapping	0	4.52929e-10						Chr7:32255701-32255800	THBS1	overlapping	0	0.00620551
Chr19:14143701-14143800	ULK4	overlapping	0	0.0267798						Chr7:33174101-33174200	C15orf57	overlapping	0	0.00180672
Chr19:14174101-14174200	ULK4	overlapping	0	2.68503e-05						Chr7:33733201-33733300	EXD1	overlapping	0	0.0341509
Chr19:15351701-15351800	ANO10	overlapping	0	1.2236e-09						Chr7:33733301-33733400	EXD1	overlapping	0	0.0129633
Chr19:15351801-15351900	ANO10	overlapping	0	6.77753e-08						Chr7:34233601-34233700	MAPKBP1	overlapping	0	0.000118587
Chr19:16597301-16597400	IRAK2	overlapping	0	9.87633e-05						Chr7:34525301-34525400	PLA2G4D	overlapping	0	0.00137339
Chr19:16807201-16807300	ENSOARG00000005999	overlapping	0	0.0493046						Chr7:34737301-34737400	ZNF106	overlapping	0	0.000212553
Chr19:17664101-17664200	OXTR	overlapping	0	2.18465e-06						Chr7:35042301-35042400	STARD9	overlapping	0	0.0266814
Chr19:21489401-21489500	ITPR1	overlapping	0	0.0440513						Chr7:39831001-39831100	KLHDC1	overlapping	0	0.00791411
Chr19:21627701-21627800	ITPR1	overlapping	0	0.00137663						Chr7:41944601-41944700	NID2	overlapping	0	9.12345e-06
Chr19:23548401-23548500	CNTN4	overlapping	0	1.38332e-09						Chr7:41944701-41944800	NID2	overlapping	0	9.93591e-10
Chr19:27349701-27349800	CNTN3	overlapping	0	4.7461e-06						Chr7:41944801-41944900	NID2	overlapping	0	2.17607e-07
Chr19:27363401-27363500	CNTN3	overlapping	0	2.35838e-05						Chr7:42797201-42797300	ENSOARG00000020746	overlapping	0	0.000107866
Chr19:28136601-28136700	ENSOARG00000009348	overlapping	0	0.0132972						Chr7:42968501-42968600	ENSOARG00000020759	overlapping	0	9.13861e-05
Chr19:30332701-30332800	FOXP1	overlapping	0	0.0124103						Chr7:42972301-42972400	ENSOARG00000020759	overlapping	0	0.00621562
Chr19:30512501-30512600	FOXP1	overlapping	0	0.0124711						Chr7:42972401-42972500	ENSOARG00000020759	overlapping	0	6.81639e-07
Chr19:35925401-35925500	MAGI1	overlapping	0	0.0132014						Chr7:43296501-43296600	HERC1	overlapping	0	0.0197451
Chr19:37318301-37318400	PRICKLE2	overlapping	0	0.0172147						Chr7:44025901-44026000	TPM1	overlapping	0	0.00404386
Chr19:37449901-37450000	PSMD6	overlapping	0	0.00227485						Chr7:44352001-44352100	TLN2	overlapping	0	0.000143933
Chr19:37717101-37717200	ENSOARG00000011488	overlapping	0	0.000236369						Chr7:46579301-46579400	RORA	overlapping	0	8.52875e-14
Chr19:37852901-37853000	SYNPR	overlapping	0	0.0026369						Chr7:48067001-48067100	MYO1E	overlapping	0	0.0208507
Chr19:38475001-38475100	CADPS	overlapping	0	0.0441659						Chr7:48123901-48124000	MYO1E	overlapping	0	0.00237366
Chr19:38601901-38602000	CADPS	overlapping	0	0.00205699						Chr7:48138201-48138300	MYO1E	overlapping	0	0.000338474
Chr19:38687801-38687900	CADPS	overlapping	0	0.00212304						Chr7:48506601-48506700	FAM63B	overlapping	0	0.00914174
Chr19:38687901-38688000	CADPS	overlapping	0	3.71011e-10						Chr7:48534001-48534100	ENSOARG00000020851	overlapping	0	0.00575052
Chr19:38753301-38753400	CADPS	overlapping	0	0.0408036						Chr7:48720901-48721000	LIPC	overlapping	0	0.0019231
Chr19:39118901-39119000	PTPRG	overlapping	0	0.0152733						Chr7:48798201-48798300	LIPC	overlapping	0	0.0245129
Chr19:43086801-43086900	ABHD6	overlapping	0	7.22159e-05						Chr7:48803401-48803500	LIPC	overlapping	0	0.000280415
Chr19:43242701-43242800	FLNB	overlapping	0	2.3483e-07						Chr7:49801201-49801300	CGNL1	overlapping	0	0.0444923
Chr19:43242801-43242900	FLNB	overlapping	0	0.0286399						Chr7:49803401-49803500	CGNL1	overlapping	0	0.000210083
Chr19:43243001-43243100	FLNB	overlapping	0	0.000878292						Chr7:50103901-50104000	TCF12	overlapping	0	0.0353602
Chr19:43369401-43369500	SLMAP	overlapping	0	1.94395e-05						Chr7:51355401-51355500	RFX7	overlapping	0	9.94452e-05
Chr19:44882401-44882500	ERC2	overlapping	0	2.28252e-05						Chr7:51860701-51860800	DYX1C1	overlapping	0	1.49678e-09
Chr19:44885101-44885200	ERC2	overlapping	0	5.73974e-06						Chr7:52836701-52836800	UNC13C	overlapping	0	0.0357743
Chr19:45282801-45282900	ERC2	overlapping	0	0.00493537						Chr7:57920901-57921000	GALK2	overlapping	0	3.12633e-05
Chr19:47381901-47382000	CACNA1D	overlapping	0	2.21166e-11						Chr7:58724401-58724500	FBN1	overlapping	0	0.00806813
Chr19:47491201-47491300	CACNA1D	overlapping	0	0.0375704						Chr7:61832501-61832600	ENSOARG00000021037	overlapping	0	0.00748334
Chr19:48258201-48258300	SMIM4	overlapping	0	0.00271235						Chr7:62172701-62172800	SLC28A2	overlapping	0	0.0126761
Chr19:49352801-49352900	DOCK3	overlapping	0	1.7484e-06						Chr7:62507901-62508000	FERMT2	overlapping	0	0.00446908
Chr19:49420901-49421000	DOCK3	overlapping	0	0.0222571						Chr7:64175801-64175900	SAMD4A	overlapping	0	0.000909405
Chr19:49619801-49619900	ENSOARG00000008494	overlapping	0	0.0340528						Chr7:67250201-67250300	C14orf37	overlapping	0	0.0258903
Chr19:50039201-50039300	SEMA3B	overlapping	0	0.00344191						Chr7:67640701-67640800	KIAA0586	overlapping	0	0.0343685
Chr19:53456301-53456400	SLC6A20	overlapping	0	6.07588e-19						Chr7:68697601-68697700	CCDC175	overlapping	0	0.000668405
Chr19:53456401-53456500	SLC6A20	overlapping	0	5.34058e-05						Chr7:68716001-68716100	CCDC175	overlapping	0	0.00221459
Chr19:53659001-53659100	LARS2	overlapping	0	0.000526897						Chr7:70401201-70401300	PRKCH	overlapping	0	2.3507e-05
Chr19:54040601-54040700	CDCP1	overlapping	0	0.000503234						Chr7:70454701-70454800	PRKCH	overlapping	0	2.28757e-06
Chr19:55894401-55894500	TMCC1	overlapping	0	9.32615e-06						Chr7:70551301-70551400	PRKCH	overlapping	0	0.00440362
Chr19:56034901-56035000	PLXND1	overlapping	0	0.0292124						Chr7:70579001-70579100	PRKCH	overlapping	0	1.90391e-07
Chr19:56611001-56611100	PPARG2	overlapping	0	0.000504079						Chr7:70579301-70579400	PRKCH	overlapping	0	3.48037e-05
Chr19:56818301-56818400	SYN2	overlapping	0	0.0383607						Chr7:72623401-72623500	PPP2R5E	overlapping	0	0.000616237
Chr19:56860901-56861000	SYN2	overlapping	0	0.00124073						Chr7:73021201-73021300	SYNE2	overlapping	0	0.0156978
Chr19:57990301-57990400	WNT7A	overlapping	0	3.76647e-09						Chr7:73810801-73810900	SPTB	overlapping	0	3.8866e-09
Chr19:58759201-58759300	ENSOARG00000002494	overlapping	0	0.00597765						Chr7:76051401-76051500	MPP5	overlapping	0	2.9188e-05
Chr19:58787401-58787500	ENSOARG00000002494	overlapping	0	0.0109775						Chr7:76527501-76527600	ZFYVE26	overlapping	0	0.000735867
Chr19:59784001-59784100	PODXL2	overlapping	0	5.23671e-06						Chr7:76670901-76671000	RAD51B	overlapping	0	0.0378785
Chr19:60438601-60438700	CCDC37	overlapping	0	1.56365e-08						Chr7:78828101-78828200	SLC8A3	overlapping	0	3.96611e-07
Chr20:549601-549700	KHDRBS2	overlapping	0	4.02431e-05						Chr7:80683301-80683400	RGS6	overlapping	0	5.07702e-06
Chr20:2973801-2973900	PRIM2	overlapping	0	0.00207034						Chr7:81628901-81629000	PAPLN	overlapping	0	0.0170796
Chr20:3587701-3587800	DST	overlapping	0	0.000145393						Chr7:81629101-81629200	PAPLN	overlapping	0	9.87082e-12
Chr20:3653001-3653100	DST	overlapping	0	0.00122583						Chr7:82784201-82784300	LTBP2	overlapping	0	0.0423592
Chr20:3686401-3686500	DST	overlapping	0	0.00636519						Chr7:83913201-83913300	TTLL5	overlapping	0	0.0337577
Chr20:3715501-3715600	DST	overlapping	0	0.0315069						Chr7:83981301-83981400	TTLL5	overlapping	0	1.01321e-05
Chr20:7700701-7700800	SYNGAP1	overlapping	0	0.000404993						Chr7:84210301-84210400	TGFB3	overlapping	0	2.65403e-05
Chr20:9138301-9138400	ANKS1A	overlapping	0	0.00308593						Chr7:84276601-84276700	IFT43	overlapping	0	0.0220503
Chr20:10111901-10112000	MAPK14	overlapping	0	0.000977195						Chr7:84771801-84771900	ESRRB	overlapping	0	0.000357091
Chr20:10178601-10178700	MAPK13	overlapping	0	8.97177e-07						Chr7:85074101-85074200	LRRC74A	overlapping	0	0.000447273
Chr20:11198601-11198700	TMEM217	overlapping	0	0.0097686						Chr7:85383201-85383300	TMEM63C	overlapping	0	0.000281183
Chr20:13313201-13313300	KIF6	overlapping	0	2.54314e-07						Chr7:85567901-85568000	NOXRED1	overlapping	0	0.0297104
Chr20:15072001-15072100	APOBEC2	overlapping	0	0.0164123						Chr7:87094701-87094800	NRXN3	overlapping	0	2.42263e-08
Chr20:15159501-15159600	TREML1	overlapping	0	0.000300091						Chr7:89423701-89423800	TSHR	overlapping	0	0.0128173
Chr20:15815801-15815900	CCND3	overlapping	0	0.00978344						Chr7:94516101-94516200	ENSOARG00000003031	overlapping	0	0.00934717
Chr20:18825201-18825300	RUNX2	overlapping	0	4.63456e-05						Chr7:94568601-94568700	ENSOARG00000003031	overlapping	0	0.0185174
Chr20:19341401-19341500	CLIC5	overlapping	0	0.00170466						Chr7:96872501-96872600	KCNK10	overlapping	0	6.19135e-14
Chr20:19913801-19913900	CYP39A1	overlapping	0	0.000583384						Chr7:97105301-97105400	PTPN21	overlapping	0	0.000213963
Chr20:20501501-20501600	TNFRSF21	overlapping	0	8.11373e-05						Chr7:97105401-97105500	PTPN21	overlapping	0	0.000883643
Chr20:24608401-24608500	PAQR8	overlapping	0	4.07025e-06						Chr7:98086101-98086200	FOXN3	overlapping	0	2.72948e-06
Chr20:24718401-24718500	TRAM2	overlapping	0	0.0258581						Chr7:98439201-98439300	EFCAB11	overlapping	0	0.000783885
Chr20:26242201-26242300	ENSOARG00000017380	overlapping	0	0.00464257						Chr7:99983601-99983700	TRIM69	overlapping	0	0.00367871
Chr20:26403001-26403100	PPT2	overlapping	0	0.00545703						Chr7:99988801-99988900	TRIM69	overlapping	0	0.0119341
Chr20:26474701-26474800	PPT2	overlapping	0	7.23555e-06						Chr8:331101-331200	CD109	overlapping	0	8.51061e-16
Chr20:26736401-26736500	ENSOARG00000005973	overlapping	0	0.000417998						Chr8:1984501-1984600	TMEM30A	overlapping	0	5.51277e-05
Chr20:26954401-26954500	ENSOARG00000009357	overlapping	0	8.34405e-08						Chr8:2034901-2035000	FILIP1	overlapping	0	0.0191895
Chr20:26954701-26954800	ENSOARG00000009357	overlapping	0	2.19345e-08						Chr8:2112201-2112300	FILIP1	overlapping	0	4.11223e-05
Chr20:29379401-29379500	PGBD1	overlapping	0	7.93893e-06						Chr8:4528801-4528900	MEI4	overlapping	0	3.26881e-05
Chr20:30266701-30266800	PRSS16	overlapping	0	0.0179208						Chr8:10048901-10049000	UBE3D	overlapping	0	0.0378298
Chr20:30720701-30720800	ENSOARG00000000749	overlapping	0	0.000192218						Chr8:10287401-10287500	ME1	overlapping	0	0.0470122
Chr20:31141301-31141400	SCGN	overlapping	0	0.00852189						Chr8:10394901-10395000	ME1	overlapping	0	8.7876e-05
Chr20:32031601-32031700	TDP2	overlapping	0	0.0018795						Chr8:10721201-10721300	SNAP91	overlapping	0	0.0101
Chr20:32287401-32287500	DCDC2	overlapping	0	0.0108975						Chr8:12555801-12555900	NCOA7	overlapping	0	0.0439322
Chr20:36723901-36724000	MBOAT1	overlapping	0	0.0164928						Chr8:13316001-13316100	RNF217	overlapping	0	0.0233378
Chr20:38373301-38373400	TPMT	overlapping	0	0.000229332						Chr8:15360901-15361000	CLVS2	overlapping	0	0.000386377
Chr20:40380501-40380600	DTNBP1	overlapping	0	0.015804						Chr8:19415601-19415700	CEP85L	overlapping	0	0.000134352
Chr20:43629801-43629900	ADTRP	overlapping	0	0.0123574						Chr8:19419701-19419800	CEP85L	overlapping	0	0.0252261
Chr20:44262201-44262300	SYCP2L	overlapping	0	0.00358126						Chr8:19529301-19529400	CEP85L	overlapping	0	0.00110301
Chr20:44262801-44262900	SYCP2L	overlapping	0	0.014126						Chr8:20522401-20522500	ROS1	overlapping	0	0.000146364
Chr20:46808801-46808900	DSP	overlapping	0	9.24757e-07						Chr8:20808801-20808900	RFX6	overlapping	0	8.74904e-07
Chr20:47485301-47485400	LY86	overlapping	0	0.0425113						Chr8:21220801-21220900	FAM26D	overlapping	0	0.000238859
Chr20:48169001-48169100	FARS2	overlapping	0	0.000919188						Chr8:21504701-21504800	NT5DC1	overlapping	0	0.0412661
Chr20:48188401-48188500	FARS2	overlapping	0	0.000389462						Chr8:25798301-25798400	FYN	overlapping	0	0.000205868
Chr20:49738201-49738300	MYLK4	overlapping	0	0.000609655						Chr8:25976001-25976100	TRAF3IP2	overlapping	0	0.00931314
Chr20:50148501-50148600	GMDS	overlapping	0	0.000306274						Chr8:26379201-26379300	SLC16A10	overlapping	0	0.000528304
Chr21:1616701-1616800	FAT3	overlapping	0	0.00911313						Chr8:26912601-26912700	DDO	overlapping	0	1.39937e-08
Chr21:1793901-1794000	FAT3	overlapping	0	2.41599e-07						Chr8:27067001-27067100	METTL24	overlapping	0	0.0157749
Chr21:2101601-2101700	FAT3	overlapping	0	0.0111998						Chr8:28342701-28342800	ARMC2	overlapping	0	0.0189628
Chr21:7842101-7842200	TMEM135	overlapping	0	0.0490916						Chr8:29382201-29382300	SCML4	overlapping	0	0.0303022
Chr21:8449601-8449700	ME3	overlapping	0	0.00117401						Chr8:29382301-29382400	SCML4	overlapping	0	0.00118116
Chr21:11652301-11652400	DLG2	overlapping	0	0.0308661						Chr8:29386601-29386700	SCML4	overlapping	0	2.39982e-15
Chr21:16760301-16760400	TENM4	overlapping	0	6.34627e-05						Chr8:29545101-29545200	SOBP	overlapping	0	0.0138009
Chr21:23530701-23530800	NELL1	overlapping	0	0.00351807						Chr8:29552201-29552300	SOBP	overlapping	0	0.036108
Chr21:23530901-23531000	NELL1	overlapping	0	0.00109128						Chr8:29612501-29612600	SOBP	overlapping	0	0.0198891
Chr21:25574001-25574100	TSG101	overlapping	0	0.0268049						Chr8:31775501-31775600	PREP	overlapping	0	5.57013e-06
Chr21:25876301-25876400	ENSOARG00000015315	overlapping	0	0.00548762						Chr8:31968001-31968100	POPDC3	overlapping	0	0.00187733
Chr21:28035801-28035900	PKNOX2	overlapping	0	0.0197043						Chr8:37467101-37467200	PNISR	overlapping	0	0.00117671
Chr21:28142801-28142900	FEZ1	overlapping	0	0.00313375						Chr8:39758601-39758700	KLHL32	overlapping	0	0.00376998
Chr21:28976601-28976700	ST3GAL4	overlapping	0	0.0126985						Chr8:47207301-47207400	BACH2	overlapping	0	0.000179138
Chr21:31404901-31405000	ENSOARG00000013176	overlapping	0	0.00446488						Chr8:47207401-47207500	BACH2	overlapping	0	8.07487e-13
Chr21:31909301-31909400	BARX2	overlapping	0	1.4408e-05						Chr8:47348601-47348700	BACH2	overlapping	0	0.00735474
Chr21:33693701-33693800	OPCML	overlapping	0	0.0116411						Chr8:47370901-47371000	BACH2	overlapping	0	0.0425285
Chr21:35266901-35267000	NFRKB	overlapping	0	0.0487239						Chr8:47785501-47785600	ANKRD6	overlapping	0	0.000155924
Chr21:37626301-37626400	ENSOARG00000004994	overlapping	0	0.00024811						Chr8:47870101-47870200	ANKRD6	overlapping	0	0.0345754
Chr21:37626501-37626600	ENSOARG00000004994	overlapping	0	0.00674965						Chr8:48303001-48303100	RNGTT	overlapping	0	0.000928809
Chr21:37626801-37626900	ENSOARG00000004994	overlapping	0	8.27402e-07						Chr8:55081701-55081800	ARHGAP18	overlapping	0	0.0107444
Chr21:37627501-37627600	ENSOARG00000004994	overlapping	0	5.31647e-05						Chr8:58607201-58607300	EYA4	overlapping	0	0.00110918
Chr21:37970901-37971000	PAG4	overlapping	0	0.0105773						Chr8:59172501-59172600	SLC2A12	overlapping	0	9.29884e-09
Chr21:39172301-39172400	DDB1	overlapping	0	7.23609e-07						Chr8:63087801-63087900	KIAA1244	overlapping	0	0.0489377
Chr21:40278001-40278100	AHNAK	overlapping	0	0.0441334						Chr8:63223601-63223700	HEBP2	overlapping	0	0.02052
Chr21:41597901-41598000	NAA40	overlapping	0	3.12687e-10						Chr8:67155601-67155700	HIVEP2	overlapping	0	1.79895e-09
Chr21:41924501-41924600	PRDX5	overlapping	0	0.0256405						Chr8:67588801-67588900	AIG1	overlapping	0	1.04832e-09
Chr21:42200001-42200100	NRXN2	overlapping	0	0.00431795						Chr8:68242801-68242900	ENSOARG00000001675	overlapping	0	0.000345878
Chr21:43891301-43891400	ACTN3	overlapping	0	0.00173924						Chr8:70539301-70539400	GRM1	overlapping	0	0.0102367
Chr21:43931401-43931500	CCS	overlapping	0	0.00132945						Chr8:71561401-71561500	STXBP5	overlapping	0	0.00185188
Chr21:45142401-45142500	LRP5	overlapping	0	5.84585e-10						Chr8:74556901-74557000	PLEKHG1	overlapping	0	0.00119863
Chr21:47818201-47818300	CARS	overlapping	0	0.00479944						Chr8:74632701-74632800	MTHFD1L	overlapping	0	7.03807e-10
Chr21:49791101-49791200	IFITM5	overlapping	0	0.0203743						Chr8:75025701-75025800	AKAP12	overlapping	0	7.90117e-05
Chr21:49861501-49861600	SIRT3	overlapping	0	0.00019656						Chr8:75453901-75454000	ESR1	overlapping	0	0.000201741
Chr22:8394801-8394900	ENSOARG00000013806	overlapping	0	0.0255341						Chr8:75454001-75454100	ESR1	overlapping	0	0.0137584
Chr22:10033201-10033300	LIPJ	overlapping	0	9.22111e-08						Chr8:75651701-75651800	ESR1	overlapping	0	7.76002e-05
Chr22:12578601-12578700	PCGF5	overlapping	0	0.0369738						Chr8:75912201-75912300	SYNE1	overlapping	0	0.00787257
Chr22:15051101-15051200	PLCE1	overlapping	0	0.000458195						Chr8:77459001-77459100	OPRM1	overlapping	0	0.0314428
Chr22:16018401-16018500	ENSOARG00000005814	overlapping	0	0.0234571						Chr8:77469601-77469700	OPRM1	overlapping	0	0.00298178
Chr22:16778201-16778300	BLNK	overlapping	0	0.000115255						Chr8:78116701-78116800	SCAF8	overlapping	0	0.00127768
Chr22:17515301-17515400	SLIT1	overlapping	0	0.0222854						Chr8:78391501-78391600	TIAM2	overlapping	0	0.000335408
Chr22:17535801-17535900	SLIT1	overlapping	0	0.00585577						Chr8:78425701-78425800	TIAM2	overlapping	0	2.70531e-10
Chr22:17633101-17633200	SLIT1	overlapping	0	0.000200792						Chr8:80355901-80356000	ARID1B	overlapping	0	0.000166681
Chr22:18301801-18301900	CRTAC1	overlapping	0	1.08029e-08						Chr8:80468001-80468100	ARID1B	overlapping	0	0.00260132
Chr22:18302301-18302400	CRTAC1	overlapping	0	0.0041011						Chr8:81095301-81095400	SNX9	overlapping	0	3.25116e-06
Chr22:19671101-19671200	GOT1	overlapping	0	0.0101961						Chr8:81121501-81121600	SNX9	overlapping	0	0.00573845
Chr22:20249701-20249800	ERLIN1	overlapping	0	0.023827						Chr8:81126401-81126500	SNX9	overlapping	0	6.15357e-05
Chr22:20761301-20761400	PAX2	overlapping	0	0.00555492						Chr8:81266701-81266800	SYNJ2	overlapping	0	0.0336317
Chr22:20776901-20777000	PAX2	overlapping	0	0.0454476						Chr8:81323801-81323900	SERAC1	overlapping	0	0.00249866
Chr22:20802801-20802900	PAX2	overlapping	0	0.00125549						Chr8:81786001-81786100	SYTL3	overlapping	0	0.000155542
Chr22:22095601-22095700	GBF1	overlapping	0	0.00151144						Chr8:82036701-82036800	TAGAP	overlapping	0	3.14859e-06
Chr22:22789801-22789900	CNNM2	overlapping	0	2.08083e-05						Chr8:82203701-82203800	FNDC1	overlapping	0	0.0155124
Chr22:23873101-23873200	CFAP43	overlapping	0	0.000779865						Chr8:82938201-82938300	IGF2R	overlapping	0	0.0474814
Chr22:24060701-24060800	CFAP58	overlapping	0	4.60467e-05						Chr8:82938801-82938900	IGF2R	overlapping	0	3.29704e-05
Chr22:24076201-24076300	CFAP58	overlapping	0	3.10428e-07						Chr8:83060501-83060600	SLC22A2	overlapping	0	3.59525e-06
Chr22:24340801-24340900	SORCS3	overlapping	0	0.0239675						Chr8:83205901-83206000	SLC22A3	overlapping	0	0.0498116
Chr22:24558501-24558600	SORCS3	overlapping	0	0.00707477						Chr8:83234701-83234800	PLG	overlapping	0	1.10879e-09
Chr22:29979701-29979800	DUSP5	overlapping	0	2.80751e-07						Chr8:83560501-83560600	AGPAT4	overlapping	0	0.0067132
Chr22:33684601-33684700	VWA2	overlapping	0	7.12259e-12						Chr8:83974701-83974800	PARK2	overlapping	0	0.00598456
Chr22:36055401-36055500	HSPA12A	overlapping	0	0.000499073						Chr8:83986301-83986400	PARK2	overlapping	0	0.00605547
Chr22:41015401-41015500	TACC2	overlapping	0	1.07158e-10						Chr8:84079701-84079800	PARK2	overlapping	0	4.78451e-07
Chr22:41175001-41175100	PLEKHA1	overlapping	0	0.00177831						Chr8:84867401-84867500	ENSOARG00000004794	overlapping	0	0.00170162
Chr22:43467201-43467300	CTBP2	overlapping	0	0.035352						Chr8:87243601-87243700	PDE10A	overlapping	0	0.00367655
Chr22:44472601-44472700	ADAM12	overlapping	0	0.000953722						Chr8:88619101-88619200	UNC93A	overlapping	0	0.0120896
Chr22:45072401-45072500	C10orf90	overlapping	0	0.00053078						Chr8:88939401-88939500	MLLT4	overlapping	0	2.03025e-05
Chr22:45674201-45674300	DOCK1	overlapping	0	0.00763526						Chr8:88968101-88968200	MLLT4	overlapping	0	6.18194e-05
Chr22:45786801-45786900	DOCK1	overlapping	0	0.00300227						Chr8:89381101-89381200	SMOC2	overlapping	0	0.000699246
Chr22:50075801-50075900	ENSOARG00000016417	overlapping	0	1.3e-44						Chr9:14701-14800	DUX4	overlapping	0	7.48763e-11
Chr22:50075901-50076000	ENSOARG00000016417	overlapping	0	2.92264e-25						Chr9:14801-14900	DUX4	overlapping	0	7.83989e-08
Chr22:50076001-50076100	ENSOARG00000016417	overlapping	0	1.08952e-26						Chr9:14901-15000	DUX4	overlapping	0	5.4743e-13
Chr22:50076101-50076200	ENSOARG00000016417	overlapping	0	0						Chr9:15001-15100	DUX4	overlapping	0	6.06757e-22
Chr22:50076201-50076300	ENSOARG00000016417	overlapping	0	4.62146e-14						Chr9:15101-15200	DUX4	overlapping	0	2.23572e-33
Chr22:50076401-50076500	ENSOARG00000016417	overlapping	0	6.37419e-21						Chr9:15201-15300	DUX4	overlapping	0	0
Chr22:50076701-50076800	ENSOARG00000016417	overlapping	0	1.51216e-24						Chr9:15301-15400	DUX4	overlapping	0	1.712e-42
Chr22:50076901-50077000	ENSOARG00000016417	overlapping	0	0						Chr9:15401-15500	DUX4	overlapping	0	1.18045e-31
Chr22:50077001-50077100	ENSOARG00000016417	overlapping	0	0						Chr9:15501-15600	DUX4	overlapping	0	3.16399e-19
Chr22:50077101-50077200	ENSOARG00000016417	overlapping	0	0						Chr9:16301-16400	DUX4	overlapping	0	0.00690146
Chr22:50077201-50077300	ENSOARG00000016417	overlapping	0	0						Chr9:16501-16600	DUX4	overlapping	0	2.49232e-06
Chr22:50486301-50486400	CFAP46	overlapping	0	0.000478954						Chr9:16701-16800	DUX4	overlapping	0	6.83976e-17
Chr23:84801-84900	ENSOARG00000003974	overlapping	0	0.0133146						Chr9:783001-783100	KCNQ5	overlapping	0	3.60627e-05
Chr23:85001-85100	ENSOARG00000003974	overlapping	0	0.000567152						Chr9:3380601-3380700	B3GAT2	overlapping	0	0.00113462
Chr23:85101-85200	ENSOARG00000003974	overlapping	0	6.72976e-13						Chr9:5299301-5299400	BAI3	overlapping	0	0.000236917
Chr23:86301-86400	ENSOARG00000003974	overlapping	0	1.7288e-13						Chr9:5365501-5365600	BAI3	overlapping	0	0.000319954
Chr23:86701-86800	ENSOARG00000003974	overlapping	0	1.7841e-07						Chr9:5365601-5365700	BAI3	overlapping	0	0.0482848
Chr23:87001-87100	ENSOARG00000003974	overlapping	0	2.3212e-05						Chr9:5402701-5402800	BAI3	overlapping	0	0.045628
Chr23:87901-88000	ENSOARG00000003974	overlapping	0	1.13453e-06						Chr9:5661601-5661700	BAI3	overlapping	0	0.000217434
Chr23:88001-88100	ENSOARG00000003974	overlapping	0	1.08352e-08						Chr9:5661901-5662000	BAI3	overlapping	0	0.000689563
Chr23:89701-89800	ENSOARG00000003974	overlapping	0	0.000105896						Chr9:13894801-13894900	EPPK1	overlapping	0	2.22497e-06
Chr23:91201-91300	ENSOARG00000003974	overlapping	0	0.00444584						Chr9:14572301-14572400	PSCA	overlapping	0	0.0269233
Chr23:91301-91400	ENSOARG00000003974	overlapping	0	2.20665e-08						Chr9:14685101-14685200	BAI1	overlapping	0	3.87342e-07
Chr23:91501-91600	ENSOARG00000003974	overlapping	0	1.11477e-07						Chr9:17007201-17007300	COL22A1	overlapping	0	0.021873
Chr23:91601-91700	ENSOARG00000003974	overlapping	0	5.534e-13						Chr9:17142801-17142900	COL22A1	overlapping	0	0.000738606
Chr23:91801-91900	ENSOARG00000003974	overlapping	0	0.000199524						Chr9:19364201-19364300	KHDRBS3	overlapping	0	0.0170436
Chr23:92101-92200	ENSOARG00000003974	overlapping	0	2.65511e-25						Chr9:21212201-21212300	TG	overlapping	0	0.00086423
Chr23:92201-92300	ENSOARG00000003974	overlapping	0	0.0002314						Chr9:21398201-21398300	TG	overlapping	0	0.000738099
Chr23:2274101-2274200	MBP	overlapping	0	0.0108726						Chr9:21406201-21406300	TG	overlapping	0	0.00984714
Chr23:3667101-3667200	ZNF407	overlapping	0	0.0208431						Chr9:22762401-22762500	ADCY8	overlapping	0	3.43411e-05
Chr23:3941301-3941400	CNDP1	overlapping	0	0.0292817						Chr9:23566201-23566300	ASAP1	overlapping	0	0.0121036
Chr23:3941501-3941600	CNDP1	overlapping	0	1.65587e-05						Chr9:28000701-28000800	KIAA0196	overlapping	0	0.000680918
Chr23:3941601-3941700	CNDP1	overlapping	0	0.000348899						Chr9:28805501-28805600	FER1L6	overlapping	0	0.00480253
Chr23:3941701-3941800	CNDP1	overlapping	0	1.3769e-05						Chr9:28845201-28845300	FER1L6	overlapping	0	0.00354349
Chr23:7415001-7415100	CD226	overlapping	0	2.3349e-15						Chr9:28889801-28889900	FER1L6	overlapping	0	0.00103836
Chr23:20061901-20062000	CELF4	overlapping	0	0.000714842						Chr9:29289601-29289700	WDYHV1	overlapping	0	0.0180678
Chr23:20151501-20151600	KIAA1328	overlapping	0	0.00372589						Chr9:31982701-31982800	SPIDR	overlapping	0	7.02974e-08
Chr23:20626801-20626900	FHOD3	overlapping	0	0.00976061						Chr9:33332401-33332500	SNTG1	overlapping	0	0.000325377
Chr23:20681101-20681200	FHOD3	overlapping	0	0.0488037						Chr9:33999901-34000000	ST18	overlapping	0	0.00122284
Chr23:20758501-20758600	FHOD3	overlapping	0	0.00021742						Chr9:34000801-34000900	ST18	overlapping	0	1.85423e-05
Chr23:20942101-20942200	FHOD3	overlapping	0	6.92546e-10						Chr9:34036301-34036400	ST18	overlapping	0	0.0262898
Chr23:21169501-21169600	MOCOS	overlapping	0	0.00143568						Chr9:35613801-35613900	ENSOARG00000014403	overlapping	0	0.00053353
Chr23:22282201-22282300	MAPRE2	overlapping	0	0.00476398						Chr9:36269401-36269500	SDR16C5	overlapping	0	5.54808e-08
Chr23:23837601-23837700	ASXL3	overlapping	0	0.0342241						Chr9:36314101-36314200	ENSOARG00000015216	overlapping	0	7.80066e-07
Chr23:24991901-24992000	GAREM	overlapping	0	1.26234e-05						Chr9:38805001-38805100	CA8	overlapping	0	0.000104613
Chr23:29246101-29246200	CDH2	overlapping	0	0.00348049						Chr9:38805201-38805300	CA8	overlapping	0	0.00868407
Chr23:31893601-31893700	ZNF521	overlapping	0	3.39242e-06						Chr9:38806801-38806900	CA8	overlapping	0	0.00160526
Chr23:40340801-40340900	LAMA1	overlapping	0	0.0157727						Chr9:38806901-38807000	CA8	overlapping	0	0.0023577
Chr23:41284001-41284100	PTPRM	overlapping	0	0.0052752						Chr9:39270801-39270900	CHD7	overlapping	0	0.00169543
Chr23:42035401-42035500	PPP4R1	overlapping	0	0.00784216						Chr9:39750301-39750400	CLVS1	overlapping	0	2.75631e-10
Chr23:44871001-44871100	SETBP1	overlapping	0	2.94643e-05						Chr9:40798201-40798300	NKAIN3	overlapping	0	0.000234442
Chr23:47965201-47965300	ZBTB7C	overlapping	0	4.65444e-08						Chr9:42129001-42129100	CYP7B1	overlapping	0	0.00257896
Chr23:48030801-48030900	ZBTB7C	overlapping	0	3.73543e-09						Chr9:42157201-42157300	CYP7B1	overlapping	0	4.5578e-06
Chr23:48705201-48705300	CTIF	overlapping	0	0.0129226						Chr9:43397601-43397700	CRH	overlapping	0	0.0198024
Chr23:48705401-48705500	CTIF	overlapping	0	0.0146446						Chr9:43706901-43707000	VCPIP1	overlapping	0	0.00539438
Chr23:49957401-49957500	CFAP53	overlapping	0	0.000451762						Chr9:44830201-44830300	PREX2	overlapping	0	0.0280562
Chr23:49957501-49957600	CFAP53	overlapping	0	8.09028e-10						Chr9:46199401-46199500	SULF1	overlapping	0	0.00675576
Chr23:49989501-49989600	CFAP53	overlapping	0	0.0126673						Chr9:47625301-47625400	EYA1	overlapping	0	0.00142405
Chr23:50448301-50448400	MAPK4	overlapping	0	0.0420206						Chr9:47687601-47687700	EYA1	overlapping	0	1.21278e-05
Chr23:52752901-52753000	DCC	overlapping	0	0.00259877						Chr9:47789301-47789400	EYA1	overlapping	0	0.00157876
Chr23:52885101-52885200	DCC	overlapping	0	2.48856e-05						Chr9:47858801-47858900	EYA1	overlapping	0	0.00735499
Chr23:56284601-56284700	WDR7	overlapping	0	0.00232546						Chr9:49948801-49948900	ENSOARG00000006099	overlapping	0	0.00111234
Chr23:57435701-57435800	NEDD4L	overlapping	0	0.0116987						Chr9:50408601-50408700	JPH1	overlapping	0	0.034651
Chr23:57445701-57445800	NEDD4L	overlapping	0	0.000118612						Chr9:52851301-52851400	ZFHX4	overlapping	0	3.25216e-07
Chr23:58176401-58176500	ZNF532	overlapping	0	0.0405974						Chr9:56741501-56741600	ZNF704	overlapping	0	0.00071315
Chr23:58222801-58222900	ZNF532	overlapping	0	0.0140075						Chr9:56844201-56844300	ZNF704	overlapping	0	0.000233461
Chr23:58241901-58242000	ZNF532	overlapping	0	0.0403427						Chr9:57039601-57039700	PAG1	overlapping	0	4.72462e-05
Chr23:58673601-58673700	CCBE1	overlapping	0	0.00540239						Chr9:58525601-58525700	SAMD12	overlapping	0	0.000182611
Chr23:58695501-58695600	CCBE1	overlapping	0	0.00164318						Chr9:61718101-61718200	TRPS1	overlapping	0	0.0330297
Chr23:58695601-58695700	CCBE1	overlapping	0	4.94614e-05						Chr9:63744701-63744800	CSMD3	overlapping	0	0.0168716
Chr23:58766401-58766500	CCBE1	overlapping	0	1.28164e-05						Chr9:63744801-63744900	CSMD3	overlapping	0	0.0166732
Chr23:60270201-60270300	CDH20	overlapping	0	0.0148475						Chr9:64848501-64848600	CSMD3	overlapping	0	9.24491e-06
Chr23:62101701-62101800	ENSOARG00000006669	overlapping	0	0.00371111						Chr9:69663301-69663400	ANG-1	overlapping	0	1.74769e-06
Chr23:62171801-62171900	SERPINB11	overlapping	0	2.46537e-12						Chr9:69716901-69717000	ANG-1	overlapping	0	0.00175186
Chr24:2920601-2920700	CLUAP1	overlapping	0	1.41234e-08						Chr9:70611801-70611900	OXR1	overlapping	0	1.17119e-09
Chr24:3297601-3297700	ADCY9	overlapping	0	0.0185049						Chr9:70615901-70616000	OXR1	overlapping	0	0.00590797
Chr24:6542801-6542900	RBFOX1	overlapping	0	0.0170462						Chr9:71721501-71721600	ZFPM2	overlapping	0	0.00078003
Chr24:9697801-9697900	CLEC16A	overlapping	0	0.000239996						Chr9:72893001-72893100	DCSTAMP	overlapping	0	0.000584305
Chr24:9698101-9698200	CLEC16A	overlapping	0	1.26001e-12						Chr9:73049701-73049800	RIMS2	overlapping	0	0.0218034
Chr24:9698201-9698300	CLEC16A	overlapping	0	3.31615e-21						Chr9:73196301-73196400	RIMS2	overlapping	0	0.000314612
Chr24:9698301-9698400	CLEC16A	overlapping	0	2.28407e-29						Chr9:73885701-73885800	FZD6	overlapping	0	0.00105449
Chr24:9698501-9698600	CLEC16A	overlapping	0	1.36636e-18						Chr9:73929601-73929700	FZD6	overlapping	0	0.00581844
Chr24:9698601-9698700	CLEC16A	overlapping	0	6.10491e-25						Chr9:74483601-74483700	ODF1	overlapping	0	0.00374154
Chr24:9698701-9698800	CLEC16A	overlapping	0	9.61327e-26						Chr9:74483701-74483800	ODF1	overlapping	0	0.0160702
Chr24:9698801-9698900	CLEC16A	overlapping	0	4.91637e-17						Chr9:75393701-75393800	GRHL2	overlapping	0	0.0382971
Chr24:9773701-9773800	CLEC16A	overlapping	0	0.0107396						Chr9:76388401-76388500	SNX31	overlapping	0	0.0154764
Chr24:10163701-10163800	ENSOARG00000006635	overlapping	0	7.04595e-07						Chr9:76718501-76718600	RNF19A	overlapping	0	0.00686915
Chr24:14101301-14101400	MYH11	overlapping	0	1.33571e-10						Chr9:77362901-77363000	VPS13B	overlapping	0	0.00273278
Chr24:14473501-14473600	ABCC6	overlapping	0	0.000510736						Chr9:78613201-78613300	NIPAL2	overlapping	0	0.0437194
Chr24:15749501-15749600	XYLT1	overlapping	0	0.00321729						Chr9:78834801-78834900	MATN2	overlapping	0	0.000832795
Chr24:16453401-16453500	SMG1	overlapping	0	0.0134156						Chr9:78854201-78854300	MATN2	overlapping	0	4.5794e-18
Chr24:17160401-17160500	C16orf62	overlapping	0	0.013353						Chr9:78884201-78884300	MATN2	overlapping	0	0.000298333
Chr24:17590601-17590700	GPR139	overlapping	0	1.51363e-06						Chr9:78902601-78902700	MATN2	overlapping	0	0.0279716
Chr24:18834801-18834900	DNAH3	overlapping	0	1.81277e-07						Chr9:79133101-79133200	MTDH	overlapping	0	0.00284471
Chr24:19839801-19839900	VWA3A	overlapping	0	0.00029076						Chr9:79680001-79680100	CPQ	overlapping	0	0.00794948
Chr24:20846201-20846300	USP31	overlapping	0	0.00107966						Chr9:79856501-79856600	CPQ	overlapping	0	0.000599967
Chr24:21956101-21956200	CACNG3	overlapping	0	0.00446436						Chr9:80497101-80497200	PTDSS1	overlapping	0	0.0360616
Chr24:21985701-21985800	CACNG3	overlapping	0	0.0491366						Chr9:80534301-80534400	PTDSS1	overlapping	0	0.0128368
Chr24:22609901-22610000	ARHGAP17	overlapping	0	0.00968157						Chr9:81923701-81923800	NDUFAF6	overlapping	0	0.00283722
Chr24:26716501-26716600	ITGAL	overlapping	0	5.1251e-06						Chr9:87173201-87173300	MMP16	overlapping	0	0.0100869
Chr24:27068201-27068300	FBXL19	overlapping	0	0.0276755						Chr9:87348201-87348300	MMP16	overlapping	0	2.85525e-08
Chr24:27564901-27565000	ENSOARG00000010795	overlapping	0	0.00522309						Chr9:88886401-88886500	ENSOARG00000012595	overlapping	0	0.000101124
Chr24:28172701-28172800	RABGEF1	overlapping	0	0.0426894						Chr9:89759401-89759500	CA1	overlapping	0	0.00503944
Chr24:28604001-28604100	CALN1	overlapping	0	4.19922e-13						Chr9:89759801-89759900	CA1	overlapping	0	1.75349e-05
Chr24:28611801-28611900	CALN1	overlapping	0	2.47953e-07						Chr9:89760601-89760700	CA1	overlapping	0	0.000218336
Chr24:28939901-28940000	CALN1	overlapping	0	4.01581e-15						Chr9:89760701-89760800	CA1	overlapping	0	5.58691e-08
Chr24:32848001-32848100	GTF2IRD1	overlapping	0	1.09869e-07						Chr9:89760801-89760900	CA1	overlapping	0	0.0201994
Chr24:33027001-33027100	CLIP2	overlapping	0	0.0139788						Chr9:89762201-89762300	CA1	overlapping	0	0.000120522
Chr24:33736401-33736500	ENSOARG00000012907	overlapping	0	0.000110399						Chr9:89762501-89762600	CA1	overlapping	0	0.00191562
Chr24:33756001-33756100	ENSOARG00000013057	overlapping	0	0.0230429						Chr9:93277501-93277600	SNX16	overlapping	0	6.7815e-05
Chr24:33830301-33830400	HIP1	overlapping	0	7.51251e-05						Chr9:93396501-93396600	SLC10A5	overlapping	0	5.08558e-05
Chr24:34373401-34373500	DTX2	overlapping	0	1.42012e-07						Chr9:93435501-93435600	SLC10A5	overlapping	0	0.00825364
Chr24:35233001-35233100	COL26A1	overlapping	0	0.00172389						Chr9:93466401-93466500	SLC10A5	overlapping	0	0.000336222
Chr24:37918301-37918400	EIF2AK1	overlapping	0	0.0434592						Chr9:93489201-93489300	SLC10A5	overlapping	0	0.00783592
Chr24:39020301-39020400	RADIL	overlapping	0	0.000107838						Chr9:93496001-93496100	SLC10A5	overlapping	0	0.00322048
Chr24:39410401-39410500	ENSOARG00000003856	overlapping	0	2.33449e-05						Chr9:93575701-93575800	SLC10A5	overlapping	0	0.000587809
Chr24:39443601-39443700	ENSOARG00000003856	overlapping	0	0.00211191						Chr9:94040601-94040700	COL14A1	overlapping	0	0.00430201
Chr24:39716301-39716400	ENSOARG00000004277	overlapping	0	0.00727008						Chr10:5136801-5136900	ENSOARG00000006501	overlapping	0	0.00355753
Chr25:2154801-2154900	ENSOARG00000003134	overlapping	0	5.63563e-09						Chr10:10533001-10533100	ENSOARG00000006695	overlapping	0	0.00737319
Chr25:6140201-6140300	PCNXL2	overlapping	0	0.0370246						Chr10:11021901-11022000	OLFM4	overlapping	0	0.000225869
Chr25:8375801-8375900	GNG4	overlapping	0	0.0031757						Chr10:11499801-11499900	SUGT1	overlapping	0	7.5764e-05
Chr25:8500601-8500700	LYST	overlapping	0	1.52822e-07						Chr10:12730501-12730600	DGKH	overlapping	0	0.000119407
Chr25:8555001-8555100	LYST	overlapping	0	0.021003						Chr10:13828101-13828200	ENOX1	overlapping	0	0.000894145
Chr25:8778801-8778900	NID1	overlapping	0	1.04707e-07						Chr10:13910401-13910500	ENOX1	overlapping	0	0.0361455
Chr25:8904201-8904300	GPR137B	overlapping	0	0.00209419						Chr10:13935501-13935600	ENOX1	overlapping	0	6.84206e-10
Chr25:14062701-14062800	BICC1	overlapping	0	0.00356398						Chr10:13939201-13939300	ENOX1	overlapping	0	0.019708
Chr25:15691501-15691600	ANK3	overlapping	0	0.048674						Chr10:15656501-15656600	GTF2F2	overlapping	0	6.45706e-11
Chr25:15956501-15956600	ANK3	overlapping	0	0.00595849						Chr10:16024401-16024500	ERICH6B	overlapping	0	0.0128734
Chr25:19358201-19358300	JMJD1C	overlapping	0	0.0403686						Chr10:16752901-16753000	KIAA0226L	overlapping	0	0.0070009
Chr25:19568501-19568600	REEP3	overlapping	0	0.0317414						Chr10:18152601-18152700	SUCLA2	overlapping	0	0.00968162
Chr25:19577601-19577700	REEP3	overlapping	0	0.000175971						Chr10:18579401-18579500	RCBTB2	overlapping	0	0.000839492
Chr25:25340301-25340400	VPS26A	overlapping	0	0.0473555						Chr10:19086501-19086600	FNDC3A	overlapping	0	0.0268689
Chr25:26820301-26820400	SGPL1	overlapping	0	0.042492						Chr10:19540301-19540400	EBPL	overlapping	0	2.41371e-05
Chr25:27549401-27549500	ENSOARG00000006661	overlapping	0	6.90411e-05						Chr10:21150401-21150500	INTS6	overlapping	0	0.00330518
Chr25:28387301-28387400	MICU1	overlapping	0	0.00384413						Chr10:21699101-21699200	ATP7B	overlapping	0	2.31161e-06
Chr25:29577801-29577900	ENSOARG00000008177	overlapping	0	2.63923e-05						Chr10:21708801-21708900	ATP7B	overlapping	0	3.05762e-11
Chr25:32545401-32545500	KCNMA1	overlapping	0	0.00820775						Chr10:21800401-21800500	NEK5	overlapping	0	0.0138463
Chr25:32783201-32783300	KCNMA1	overlapping	0	0.0363138						Chr10:24375901-24376000	TRPC4	overlapping	0	0.00181844
Chr25:32856201-32856300	KCNMA1	overlapping	0	0.022053						Chr10:26152001-26152100	NBEA	overlapping	0	0.0026034
Chr25:32856301-32856400	KCNMA1	overlapping	0	0.0017829						Chr10:26245101-26245200	NBEA	overlapping	0	0.00526198
Chr25:35429301-35429400	FAM213A	overlapping	0	0.000354363						Chr10:26431901-26432000	NBEA	overlapping	0	0.0122525
Chr25:40074701-40074800	GRID1	overlapping	0	8.54124e-06						Chr10:26497601-26497700	NBEA	overlapping	0	6.20983e-09
Chr25:40429501-40429600	GRID1	overlapping	0	0.000122338						Chr10:28850301-28850400	N4BP2L1	overlapping	0	0.0252288
Chr25:40653401-40653500	GRID1	overlapping	0	1.23831e-06						Chr10:29007801-29007900	FRY	overlapping	0	0.0370238
Chr25:41318301-41318400	FAM35A	overlapping	0	1.11052e-11						Chr10:29063801-29063900	FRY	overlapping	0	5.12272e-05
Chr25:41318401-41318500	FAM35A	overlapping	0	0.00751116						Chr10:29341701-29341800	ENSOARG00000011616	overlapping	0	0.0347514
Chr25:42078101-42078200	ENSOARG00000001287	overlapping	0	3.48224e-08						Chr10:29365601-29365700	ENSOARG00000011616	overlapping	0	0.0289437
Chr25:42224201-42224300	ENSOARG00000001405	overlapping	0	0.00012374						Chr10:29914601-29914700	B3GALTL	overlapping	0	0.00123627
Chr25:42636001-42636100	WDFY4	overlapping	0	0.000189837						Chr10:30768901-30769000	KATNAL1	overlapping	0	0.000261628
Chr25:42706901-42707000	WDFY4	overlapping	0	0.000337246						Chr10:31952401-31952500	FLT1	overlapping	0	2.34633e-05
Chr25:42749601-42749700	WDFY4	overlapping	0	6.25719e-11						Chr10:31971601-31971700	FLT1	overlapping	0	3.26125e-09
Chr25:42853901-42854000	WDFY4	overlapping	0	0.000221698						Chr10:33106601-33106700	GPR12	overlapping	0	3.70228e-06
Chr25:42944401-42944500	VSTM4	overlapping	0	3.78646e-06						Chr10:33749201-33749300	ATP8A2	overlapping	0	0.00162442
Chr25:43302301-43302400	U6	overlapping	0	1.01008e-07						Chr10:35750701-35750800	ZDHHC20	overlapping	0	0.00107635
Chr25:43352501-43352600	CHAT	overlapping	0	0.00605242						Chr10:35773901-35774000	ZDHHC20	overlapping	0	0.00506985
Chr25:43352601-43352700	CHAT	overlapping	0	2.26445e-08						Chr10:44460601-44460700	KLHL1	overlapping	0	0.0100496
Chr25:44158801-44158900	TMEM72	overlapping	0	0.000241704						Chr10:49390001-49390100	KLF12	overlapping	0	0.00358707
Chr25:45304601-45304700	AGT	overlapping	0	0.0172543						Chr10:51074401-51074500	ENSOARG00000015717	overlapping	0	0.0335974
Chr25:45307501-45307600	AGT	overlapping	0	2.5206e-07						Chr10:51341301-51341400	LMO7	overlapping	0	0.039095
Chr26:6031301-6031400	ENSOARG00000006483	overlapping	0	0.0245273						Chr10:51355101-51355200	LMO7	overlapping	0	0.049308
Chr26:13607101-13607200	IRF2	overlapping	0	0.0143155						Chr10:52674201-52674300	MYCBP2	overlapping	0	2.42066e-09
Chr26:15183401-15183500	FAT1	overlapping	0	0.000261398						Chr10:53347801-53347900	SLAIN1	overlapping	0	0.000161461
Chr26:18232201-18232300	MTUS1	overlapping	0	0.0135781						Chr10:54953601-54953700	RBM26	overlapping	0	0.00844787
Chr26:18287901-18288000	MTUS1	overlapping	0	2.32209e-07						Chr10:61677001-61677100	ENSOARG00000000481	overlapping	0	3.84262e-07
Chr26:18764701-18764800	ZDHHC2	overlapping	0	2.88204e-06						Chr10:66509601-66509700	GPC5	overlapping	0	4.24923e-05
Chr26:18764801-18764900	ZDHHC2	overlapping	0	4.34289e-07						Chr10:69307601-69307700	ENSOARG00000000573	overlapping	0	0.0154512
Chr26:29845101-29845200	UNC5D	overlapping	0	0.000185007						Chr10:69402501-69402600	ENSOARG00000000573	overlapping	0	0.000794866
Chr26:32687701-32687800	PLEKHA2	overlapping	0	0.000763596						Chr10:70030201-70030300	ENSOARG00000000935	overlapping	0	0.0152229
Chr26:34445001-34445100	ZMAT4	overlapping	0	0.0324016						Chr10:70030301-70030400	ENSOARG00000000935	overlapping	0	0.000411283
Chr26:35143401-35143500	ANK1	overlapping	0	0.000148821						Chr10:72548601-72548700	UGGT2	overlapping	0	5.7837e-05
Chr26:35522501-35522600	AP3M2	overlapping	0	3.18223e-05						Chr10:73866001-73866100	MBNL2	overlapping	0	1.30205e-06
Chr26:37106701-37106800	PSD3	overlapping	0	8.58674e-06						Chr10:74678001-74678100	FARP1	overlapping	0	1.39043e-07
Chr26:37131701-37131800	PSD3	overlapping	0	0.0117215						Chr10:74717501-74717600	FARP1	overlapping	0	0.00212989
Chr26:38851901-38852000	RARB	overlapping	0	1.28601e-06						Chr10:74929801-74929900	STK24	overlapping	0	1.08121e-05
ChrX:697801-697900	ENSOARG00000007896	overlapping	0	1.77732e-07						Chr10:75122301-75122400	DOCK9	overlapping	0	3.8668e-05
ChrX:713101-713200	ENSOARG00000007896	overlapping	0	0.0227679						Chr10:75329701-75329800	DOCK9	overlapping	0	0.023168
ChrX:720801-720900	ENSOARG00000007896	overlapping	0	7.89997e-11						Chr10:75539801-75539900	UBAC2	overlapping	0	0.00129411
ChrX:723101-723200	ENSOARG00000007896	overlapping	0	7.0234e-09						Chr10:77440001-77440100	ITGBL1	overlapping	0	0.0264676
ChrX:723601-723700	ENSOARG00000007896	overlapping	0	1.82877e-05						Chr10:77524101-77524200	FGF14	overlapping	0	6.45015e-15
ChrX:1455401-1455500	MXRA5	overlapping	0	0.0385509						Chr10:78318001-78318100	CCDC168	overlapping	0	0.00027235
ChrX:3472201-3472300	ENSOARG00000009380	overlapping	0	0.00431504						Chr10:80875501-80875600	ENSOARG00000005404	overlapping	0	1.03716e-10
ChrX:3628501-3628600	ENSOARG00000009380	overlapping	0	1.48904e-10						Chr10:81020901-81021000	ENSOARG00000005404	overlapping	0	2.86781e-10
ChrX:6858901-6859000	GPR143	overlapping	0	0.00681118						Chr10:83341601-83341700	MYO16	overlapping	0	5.42075e-05
ChrX:49768801-49768900	TSPYL2	overlapping	0	0.000349013						Chr10:83343201-83343300	MYO16	overlapping	0	9.27852e-06
ChrX:78436301-78436400	GABRQ	overlapping	0	0.000768501						Chr10:83443601-83443700	MYO16	overlapping	0	0.0257671
ChrX:80119301-80119400	MTMR1	overlapping	0	0.00609624						Chr10:83575201-83575300	MYO16	overlapping	0	0.000198533
ChrX:121002701-121002800	PIH1D3	overlapping	0	3.64325e-05						Chr10:84222301-84222400	COL4A1	overlapping	0	0.00077445
										Chr10:84372501-84372600	COL4A2	overlapping	0	0.0195349
										Chr10:84405301-84405400	COL4A2	overlapping	0	5.39444e-05
										Chr10:84435001-84435100	COL4A2	overlapping	0	3.29291e-08
										Chr10:85551501-85551600	TUBGCP3	overlapping	0	0.0019557
										Chr10:85662101-85662200	ATP11A	overlapping	0	0.0131538
										Chr10:85946001-85946100	GRTP1	overlapping	0	0.0115544
										Chr10:86121201-86121300	TMEM255B	overlapping	0	0.000335792
										Chr11:5239801-5239900	HLF	overlapping	0	1.92735e-05
										Chr11:6502901-6503000	ANKFN1	overlapping	0	0.00222018
										Chr11:6696901-6697000	ANKFN1	overlapping	0	0.0025487
										Chr11:6802001-6802100	ANKFN1	overlapping	0	0.000370377
										Chr11:6829601-6829700	ANKFN1	overlapping	0	0.0256761
										Chr11:7076901-7077000	DGKE	overlapping	0	0.000534779
										Chr11:7726501-7726600	MSI2	overlapping	0	0.0424389
										Chr11:7738401-7738500	MSI2	overlapping	0	0.000220703
										Chr11:8009201-8009300	MSI2	overlapping	0	4.04296e-05
										Chr11:9027201-9027300	SEPT4	overlapping	0	0.000425404
										Chr11:11806201-11806300	BCAS3	overlapping	0	0.0276542
										Chr11:13906101-13906200	ENSOARG00000004139	overlapping	0	0.00316538
										Chr11:14378001-14378100	SLFN14	overlapping	0	2.35551e-05
										Chr11:17146401-17146500	MYO1D	overlapping	0	0.0278816
										Chr11:17253501-17253600	MYO1D	overlapping	0	0.0144013
										Chr11:17885101-17885200	COPRS	overlapping	0	0.00153808
										Chr11:17885201-17885300	COPRS	overlapping	0	0.00226585
										Chr11:19293401-19293500	NLK	overlapping	0	0.0349836
										Chr11:19569901-19570000	SLC13A2	overlapping	0	4.23404e-11
										Chr11:19959601-19959700	SEZ6	overlapping	0	0.000256126
										Chr11:20985201-20985300	BLMH	overlapping	0	0.0452337
										Chr11:22391201-22391300	PRPF8	overlapping	0	2.32087e-07
										Chr11:22888901-22889000	SMG6	overlapping	0	1.30115e-06
										Chr11:24108001-24108100	CAMKK1	overlapping	0	5.75556e-09
										Chr11:24169701-24169800	ATP2A3	overlapping	0	0.0158397
										Chr11:24243401-24243500	ZZEF1	overlapping	0	0.0244412
										Chr11:24293201-24293300	ZZEF1	overlapping	0	0.0010441
										Chr11:24869001-24869100	KIAA0753	overlapping	0	0.00658768
										Chr11:24961401-24961500	PITPNM3	overlapping	0	8.65302e-05
										Chr11:24961501-24961600	PITPNM3	overlapping	0	4.69652e-08
										Chr11:25048401-25048500	AIPL1	overlapping	0	3.49171e-06
										Chr11:25048501-25048600	AIPL1	overlapping	0	1.6146e-06
										Chr11:26552801-26552900	DLG4	overlapping	0	0.00742064
										Chr11:27513401-27513500	ODF4	overlapping	0	0.000908422
										Chr11:27656701-27656800	MYH10	overlapping	0	0.000572127
										Chr11:28102201-28102300	NTN1	overlapping	0	0.00352548
										Chr11:28112201-28112300	NTN1	overlapping	0	3.48646e-15
										Chr11:28112301-28112400	NTN1	overlapping	0	0.00261734
										Chr11:28150601-28150700	NTN1	overlapping	0	5.08764e-05
										Chr11:28237001-28237100	STX8	overlapping	0	0.00541852
										Chr11:28251401-28251500	STX8	overlapping	0	0.0207268
										Chr11:28648201-28648300	GAS7	overlapping	0	2.5963e-06
										Chr11:28968101-28968200	MYH8	overlapping	0	0.0301409
										Chr11:29618501-29618600	SHISA6	overlapping	0	0.00151973
										Chr11:30022601-30022700	DNAH9	overlapping	0	4.33784e-07
										Chr11:30175001-30175100	DNAH9	overlapping	0	0.0327986
										Chr11:30179601-30179700	DNAH9	overlapping	0	7.75389e-08
										Chr11:30180901-30181000	DNAH9	overlapping	0	0.00038222
										Chr11:30215501-30215600	ZNF18	overlapping	0	0.00152839
										Chr11:32935701-32935800	NCOR1	overlapping	0	0.00335595
										Chr11:33735801-33735900	ENSOARG00000018391	overlapping	0	0.0214236
										Chr11:33765201-33765300	SLC5A10	overlapping	0	0.000566637
										Chr11:34009001-34009100	MYO15A	overlapping	0	3.09924e-07
										Chr11:34750801-34750900	TMEM11	overlapping	0	6.51432e-05
										Chr11:35590201-35590300	ENSOARG00000003559	overlapping	0	0.0261671
										Chr11:35601701-35601800	ENSOARG00000003559	overlapping	0	0.00674733
										Chr11:35713101-35713200	EPN3	overlapping	0	0.0183503
										Chr11:36050201-36050300	PPP1R9B	overlapping	0	1.01765e-05
										Chr11:37771201-37771300	SKAP1	overlapping	0	0.000147101
										Chr11:37872501-37872600	SKAP1	overlapping	0	0.000935364
										Chr11:37873001-37873100	SKAP1	overlapping	0	0.00940986
										Chr11:38550501-38550600	MRPL45	overlapping	0	2.58708e-07
										Chr11:39392201-39392300	FBXL20	overlapping	0	0.00412808
										Chr11:39726101-39726200	IKZF3	overlapping	0	0.00515976
										Chr11:39731401-39731500	IKZF3	overlapping	0	0.00653663
										Chr11:39740701-39740800	IKZF3	overlapping	0	0.0252546
										Chr11:40889701-40889800	ENSOARG00000015784	overlapping	0	0.00624079
										Chr11:40889801-40889900	ENSOARG00000015784	overlapping	0	0.00767876
										Chr11:40889901-40890000	ENSOARG00000015784	overlapping	0	4.73535e-06
										Chr11:40890201-40890300	ENSOARG00000015784	overlapping	0	4.05781e-05
										Chr11:40958201-40958300	ENSOARG00000015893	overlapping	0	6.9548e-06
										Chr11:40971401-40971500	ENSOARG00000015893	overlapping	0	0.00165649
										Chr11:41994801-41994900	PTRF	overlapping	0	1.89159e-13
										Chr11:42236601-42236700	CNTNAP1	overlapping	0	0.0296593
										Chr11:42841001-42841100	DHX8	overlapping	0	5.81087e-06
										Chr11:42872101-42872200	ETV4	overlapping	0	0.023624
										Chr11:42981801-42981900	MEOX1	overlapping	0	0.000598706
										Chr11:43090201-43090300	DUSP3	overlapping	0	0.000500224
										Chr11:43192301-43192400	MPP2	overlapping	0	0.0251253
										Chr11:45328301-45328400	MAPT	overlapping	0	0.043967
										Chr11:45349501-45349600	MAPT	overlapping	0	0.0141136
										Chr11:47352401-47352500	MAP3K3	overlapping	0	0.0201247
										Chr11:47495201-47495300	FTSJ3	overlapping	0	0.00119719
										Chr11:47994701-47994800	PECAM1	overlapping	0	0.0474699
										Chr11:48666001-48666100	PITPNC1	overlapping	0	0.000559988
										Chr11:49122001-49122100	B3GNTL1	overlapping	0	4.22773e-06
										Chr11:49875101-49875200	CCDC57	overlapping	0	0.0200551
										Chr11:50019101-50019200	ENSOARG00000017409	overlapping	0	0.00441092
										Chr11:50370801-50370900	NPLOC4	overlapping	0	0.00614034
										Chr11:50812301-50812400	CHMP6	overlapping	0	4.39228e-06
										Chr11:52740901-52741000	DNAH17	overlapping	0	0.000201655
										Chr11:54124901-54125000	ST6GALNAC1	overlapping	0	3.20359e-05
										Chr11:54546101-54546200	RNF157	overlapping	0	0.00228117
										Chr11:55236601-55236700	GGA3	overlapping	0	0.000118116
										Chr11:55344701-55344800	SLC16A5	overlapping	0	2.50942e-05
										Chr11:55621001-55621100	TMEM104	overlapping	0	0.0368837
										Chr11:55937001-55937100	ENSOARG00000012641	overlapping	0	7.03706e-05
										Chr11:56116201-56116300	TTYH2	overlapping	0	0.00655287
										Chr11:56781701-56781800	SDK2	overlapping	0	0.0315061
										Chr11:56864401-56864500	SDK2	overlapping	0	0.000772916
										Chr11:56990501-56990600	ENSOARG00000013627	overlapping	0	0.00200795
										Chr11:57377701-57377800	SLC39A11	overlapping	0	0.000238674
										Chr11:60261701-60261800	ABCA10	overlapping	0	6.96864e-07
										Chr11:60321201-60321300	ABCA6	overlapping	0	0.000630918
										Chr11:60422601-60422700	ABCA9	overlapping	0	0.0069429
										Chr11:61259801-61259900	ENSOARG00000015593	overlapping	0	0.00761747
										Chr11:61260001-61260100	ENSOARG00000015593	overlapping	0	0.0485173
										Chr11:61267501-61267600	ENSOARG00000015593	overlapping	0	0.00685728
										Chr11:61415401-61415500	ENSOARG00000015593	overlapping	0	0.000714757
										Chr11:61415501-61415600	ENSOARG00000015593	overlapping	0	8.99506e-08
										Chr11:61415601-61415700	ENSOARG00000015593	overlapping	0	4.96362e-16
										Chr11:61415701-61415800	ENSOARG00000015593	overlapping	0	0.00142795
										Chr11:61783201-61783300	PRKCA	overlapping	0	2.11602e-11
										Chr11:62105701-62105800	HELZ	overlapping	0	0.00121061
										Chr11:62133401-62133500	HELZ	overlapping	0	0.000401715
										Chr11:62139201-62139300	HELZ	overlapping	0	0.000914622
										Chr12:1971401-1971500	NFASC	overlapping	0	0.00178337
										Chr12:2080601-2080700	NFASC	overlapping	0	0.00276709
										Chr12:2080801-2080900	NFASC	overlapping	0	0.00036813
										Chr12:2142401-2142500	CNTN2	overlapping	0	0.000118153
										Chr12:2142501-2142600	CNTN2	overlapping	0	0.000944202
										Chr12:2182501-2182600	RBBP5	overlapping	0	0.0338793
										Chr12:2268101-2268200	DSTYK	overlapping	0	0.0186904
										Chr12:2581301-2581400	ENSOARG00000003960	overlapping	0	0.000445804
										Chr12:2585501-2585600	ENSOARG00000003960	overlapping	0	0.00447864
										Chr12:3027201-3027300	RAB7B	overlapping	0	0.0244329
										Chr12:4386901-4387000	PLEKHA6	overlapping	0	0.00965719
										Chr12:4420501-4420600	PLEKHA6	overlapping	0	0.00216252
										Chr12:4748801-4748900	ENSOARG00000008208	overlapping	0	0.021462
										Chr12:4933701-4933800	ENSOARG00000008550	overlapping	0	5.9255e-06
										Chr12:5630801-5630900	ENSOARG00000009057	overlapping	0	1.2587e-12
										Chr12:18160801-18160900	ESRRG	overlapping	0	0.021462
										Chr12:19298901-19299000	SPATA17	overlapping	0	2.33331e-07
										Chr12:19551001-19551100	SPATA17	overlapping	0	0.0034868
										Chr12:21810801-21810900	RAB3GAP2	overlapping	0	0.00220072
										Chr12:22219101-22219200	MARK1	overlapping	0	0.00126249
										Chr12:22415601-22415700	MARC1	overlapping	0	8.84891e-05
										Chr12:24424501-24424600	DISP1	overlapping	0	6.856e-08
										Chr12:24495501-24495600	DISP1	overlapping	0	0.0343461
										Chr12:25150001-25150100	CAPN8	overlapping	0	0.0013145
										Chr12:25670901-25671000	WDR26	overlapping	0	0.000106123
										Chr12:25911601-25911700	CNIH3	overlapping	0	0.00352275
										Chr12:26522401-26522500	ENSOARG00000016755	overlapping	0	6.84542e-06
										Chr12:26579601-26579700	ENSOARG00000016755	overlapping	0	0.0160267
										Chr12:27046201-27046300	TMEM63A	overlapping	0	0.0286656
										Chr12:30031501-30031600	KIF26B	overlapping	0	0.00290467
										Chr12:30039001-30039100	KIF26B	overlapping	0	4.1634e-09
										Chr12:31587801-31587900	AKT3	overlapping	0	7.74436e-05
										Chr12:33402901-33403000	KMO	overlapping	0	2.40829e-05
										Chr12:35319201-35319300	F5	overlapping	0	8.32944e-07
										Chr12:36371101-36371200	PRRX1	overlapping	0	0.00157426
										Chr12:39869601-39869700	PLOD1	overlapping	0	1.63732e-07
										Chr12:40297401-40297500	PTCHD2	overlapping	0	0.00461634
										Chr12:41132901-41133000	PEX14	overlapping	0	0.0460677
										Chr12:41277001-41277100	APITD1	overlapping	0	0.0308571
										Chr12:42564901-42565000	CA6	overlapping	0	0.000524519
										Chr12:42921901-42922000	RERE	overlapping	0	0.0222592
										Chr12:43017201-43017300	RERE	overlapping	0	3.16749e-10
										Chr12:43084501-43084600	RERE	overlapping	0	0.000163197
										Chr12:44845801-44845900	DNAJC11	overlapping	0	0.0186151
										Chr12:44956401-44956500	ENSOARG00000011227	overlapping	0	0.0406915
										Chr12:45180801-45180900	ACOT7	overlapping	0	0.00649465
										Chr12:46691201-46691300	AJAP1	overlapping	0	1.44193e-05
										Chr12:47378801-47378900	CEP104	overlapping	0	0.0424735
										Chr12:48839401-48839500	CFAP74	overlapping	0	0.0160773
										Chr12:48861701-48861800	CFAP74	overlapping	0	2.56036e-07
										Chr12:50531101-50531200	KAZN	overlapping	0	4.13647e-06
										Chr12:52433401-52433500	ENSOARG00000011338	overlapping	0	0.0180587
										Chr12:53188701-53188800	KLHL20	overlapping	0	0.0113637
										Chr12:54277901-54278000	MRPS14	overlapping	0	0.000983422
										Chr12:54373301-54373400	TNN	overlapping	0	0.00409908
										Chr12:54386601-54386700	TNN	overlapping	0	0.000305334
										Chr12:54569701-54569800	TNR	overlapping	0	1.02522e-05
										Chr12:54605301-54605400	TNR	overlapping	0	0.00426913
										Chr12:54605701-54605800	TNR	overlapping	0	0.000257516
										Chr12:56268301-56268400	ASTN1	overlapping	0	0.00209412
										Chr12:56565101-56565200	BRINP2	overlapping	0	7.44858e-07
										Chr12:56586801-56586900	BRINP2	overlapping	0	0.00279861
										Chr12:57923701-57923800	RASAL2	overlapping	0	0.0144229
										Chr12:59514401-59514500	LHX4	overlapping	0	0.00669896
										Chr12:60140901-60141000	KIAA1614	overlapping	0	0.015889
										Chr12:60776201-60776300	ENSOARG00000018609	overlapping	0	5.63927e-06
										Chr12:60799401-60799500	ENSOARG00000018609	overlapping	0	0.0309243
										Chr12:60906201-60906300	ENSOARG00000018609	overlapping	0	0.000144583
										Chr12:61004301-61004400	ENSOARG00000018609	overlapping	0	0.00974623
										Chr12:62065801-62065900	SHCBP1L	overlapping	0	0.00395653
										Chr12:62704401-62704500	NCF2	overlapping	0	0.00024405
										Chr12:62706301-62706400	NCF2	overlapping	0	0.000421981
										Chr12:62910601-62910700	RGL1	overlapping	0	1.46049e-06
										Chr12:63026801-63026900	RGL1	overlapping	0	0.0411926
										Chr12:63027101-63027200	RGL1	overlapping	0	8.05947e-06
										Chr12:63096801-63096900	COLGALT2	overlapping	0	0.000140774
										Chr12:63096901-63097000	COLGALT2	overlapping	0	0.00147693
										Chr12:63097101-63097200	COLGALT2	overlapping	0	0.0172064
										Chr12:64839301-64839400	HMCN1	overlapping	0	0.0214145
										Chr12:64963701-64963800	HMCN1	overlapping	0	0.021175
										Chr12:65214501-65214600	HMCN1	overlapping	0	0.0113498
										Chr12:66098001-66098100	PLA2G4A	overlapping	0	0.0288496
										Chr12:66098101-66098200	PLA2G4A	overlapping	0	0.0149338
										Chr12:67202001-67202100	PTPN14	overlapping	0	0.000333583
										Chr12:67203301-67203400	PTPN14	overlapping	0	9.21625e-05
										Chr12:67203401-67203500	PTPN14	overlapping	0	9.50414e-06
										Chr12:67269701-67269800	PTPN14	overlapping	0	0.000162548
										Chr12:67273101-67273200	PTPN14	overlapping	0	2.47674e-05
										Chr12:67319901-67320000	PTPN14	overlapping	0	0.0017275
										Chr12:67351601-67351700	PTPN14	overlapping	0	3.71491e-05
										Chr12:67394701-67394800	ENSOARG00000009207	overlapping	0	0.0468045
										Chr12:68791701-68791800	ANGEL2	overlapping	0	0.0142074
										Chr12:69810301-69810400	LPGAT1	overlapping	0	6.58592e-05
										Chr12:70161101-70161200	TRAF5	overlapping	0	0.0399211
										Chr12:70200501-70200600	RCOR3	overlapping	0	0.00146287
										Chr12:70214601-70214700	RCOR3	overlapping	0	0.00100604
										Chr12:70370501-70370600	KCNH1	overlapping	0	0.00122022
										Chr12:70506401-70506500	KCNH1	overlapping	0	0.0426302
										Chr12:70648801-70648900	KCNH1	overlapping	0	0.00035879
										Chr12:70693001-70693100	KCNH1	overlapping	0	2.06529e-07
										Chr12:70994201-70994300	HHAT	overlapping	0	0.00021972
										Chr12:71332201-71332300	SYT14	overlapping	0	2.71643e-06
										Chr12:71355201-71355300	SYT14	overlapping	0	0.000359131
										Chr12:71648401-71648500	IRF6	overlapping	0	0.00141254
										Chr12:73263001-73263100	PLXNA2	overlapping	0	0.000176466
										Chr12:73309601-73309700	PLXNA2	overlapping	0	0.00216362
										Chr12:73736101-73736200	ENSOARG00000013891	overlapping	0	2.2426e-05
										Chr12:74452401-74452500	CRB1	overlapping	0	7.10342e-05
										Chr12:74480401-74480500	CRB1	overlapping	0	7.61631e-05
										Chr12:75728401-75728500	PTPRC	overlapping	0	4.53089e-05
										Chr12:77002201-77002300	NR5A2	overlapping	0	4.94215e-06
										Chr12:77497101-77497200	CAMSAP2	overlapping	0	0.0170358
										Chr12:77561301-77561400	CAMSAP2	overlapping	0	8.78724e-06
										Chr12:78108101-78108200	KDM5B	overlapping	0	5.76159e-05
										Chr12:78656401-78656500	ENSOARG00000018852	overlapping	0	0.0261333
										Chr12:78657101-78657200	ENSOARG00000018852	overlapping	0	0.000305491
										Chr12:78661101-78661200	ENSOARG00000018852	overlapping	0	0.00284446
										Chr12:78823901-78824000	NAV1	overlapping	0	0.000627768
										Chr13:707501-707600	PLCB1	overlapping	0	0.0350547
										Chr13:713801-713900	PLCB1	overlapping	0	0.00966702
										Chr13:1857401-1857500	PLCB4	overlapping	0	0.00116801
										Chr13:6195401-6195500	SPTLC3	overlapping	0	0.00309093
										Chr13:6195801-6195900	SPTLC3	overlapping	0	0.0116065
										Chr13:6557601-6557700	TASP1	overlapping	0	0.00269972
										Chr13:6928801-6928900	SEL1L2	overlapping	0	3.17944e-05
										Chr13:6935601-6935700	SEL1L2	overlapping	0	0.000559457
										Chr13:6973701-6973800	SEL1L2	overlapping	0	0.00169973
										Chr13:6996901-6997000	SEL1L2	overlapping	0	0.00721463
										Chr13:9695601-9695700	KIF16B	overlapping	0	0.000174589
										Chr13:9840001-9840100	KIF16B	overlapping	0	0.0102234
										Chr13:10412501-10412600	FBXO18	overlapping	0	0.0458347
										Chr13:11588401-11588500	SFMBT2	overlapping	0	0.00921826
										Chr13:11723201-11723300	ITIH5	overlapping	0	0.0360616
										Chr13:15316801-15316900	USP6NL	overlapping	0	5.34205e-05
										Chr13:15689701-15689800	UPF2	overlapping	0	0.00110201
										Chr13:16283701-16283800	CAMK1D	overlapping	0	0.00082771
										Chr13:16858501-16858600	ABI1	overlapping	0	0.0155259
										Chr13:16961701-16961800	PDSS1	overlapping	0	0.000379205
										Chr13:16961801-16961900	PDSS1	overlapping	0	7.02307e-05
										Chr13:17334401-17334500	CUL2	overlapping	0	0.0002559
										Chr13:17900601-17900700	PARD3	overlapping	0	0.0099405
										Chr13:17935601-17935700	PARD3	overlapping	0	0.0423587
										Chr13:20040901-20041000	ENSOARG00000000049	overlapping	0	0.0108207
										Chr13:20740501-20740600	PLXDC2	overlapping	0	0.00247938
										Chr13:22886901-22887000	PIP4K2A	overlapping	0	4.0879e-05
										Chr13:23169001-23169100	ARMC3	overlapping	0	0.00772623
										Chr13:23335601-23335700	C10orf67	overlapping	0	3.89605e-05
										Chr13:24284801-24284900	KIAA1217	overlapping	0	0.0115535
										Chr13:24635001-24635100	ARHGAP21	overlapping	0	0.0284866
										Chr13:25027701-25027800	GPR158	overlapping	0	0.00241374
										Chr13:27469001-27469100	FRMD4A	overlapping	0	0.0336958
										Chr13:27469701-27469800	FRMD4A	overlapping	0	3.3915e-05
										Chr13:27532901-27533000	FRMD4A	overlapping	0	0.00554882
										Chr13:27575801-27575900	FRMD4A	overlapping	0	0.0392757
										Chr13:27576001-27576100	FRMD4A	overlapping	0	0.000161257
										Chr13:28856201-28856300	FAM171A1	overlapping	0	0.0166776
										Chr13:29113801-29113900	ITGA8	overlapping	0	0.00150431
										Chr13:29136701-29136800	ITGA8	overlapping	0	0.000240657
										Chr13:29165701-29165800	ITGA8	overlapping	0	0.0224771
										Chr13:30176501-30176600	RSU1	overlapping	0	0.00973727
										Chr13:31912201-31912300	CACNB2	overlapping	0	0.000919504
										Chr13:32519101-32519200	ARHGAP12	overlapping	0	0.0108045
										Chr13:33694901-33695000	SVIL	overlapping	0	0.00296847
										Chr13:36245101-36245200	ENSOARG00000016475	overlapping	0	0.0035534
										Chr13:36940801-36940900	PCSK2	overlapping	0	5.09067e-05
										Chr13:36966701-36966800	PCSK2	overlapping	0	6.8242e-05
										Chr13:36972401-36972500	PCSK2	overlapping	0	0.00142155
										Chr13:36972501-36972600	PCSK2	overlapping	0	2.82383e-09
										Chr13:37640201-37640300	DZANK1	overlapping	0	0.00943559
										Chr13:38309701-38309800	SLC24A3	overlapping	0	0.00487188
										Chr13:38315301-38315400	SLC24A3	overlapping	0	0.0259381
										Chr13:38703801-38703900	CRNKL1	overlapping	0	0.0248991
										Chr13:38881601-38881700	CFAP61	overlapping	0	1.99749e-06
										Chr13:39241801-39241900	RALGAPA2	overlapping	0	0.00105618
										Chr13:41198901-41199000	CST11	overlapping	0	0.00130668
										Chr13:41572801-41572900	SYNDIG1	overlapping	0	0.00233667
										Chr13:41900601-41900700	PYGB	overlapping	0	1.02572e-05
										Chr13:42935401-42935500	ENSOARG00000012196	overlapping	0	6.2878e-05
										Chr13:51946401-51946500	TMC2	overlapping	0	2.21717e-08
										Chr13:51961601-51961700	TMC2	overlapping	0	4.48232e-15
										Chr13:53340901-53341000	ZBTB46	overlapping	0	0.000534102
										Chr13:56163401-56163500	PHACTR3	overlapping	0	0.00166769
										Chr13:56948901-56949000	ENSOARG00000016749	overlapping	0	0.0014422
										Chr13:60550401-60550500	BCL2L1	overlapping	0	1.04303e-05
										Chr13:60550501-60550600	BCL2L1	overlapping	0	0.000180923
										Chr13:61529501-61529600	EFCAB8	overlapping	0	0.00678922
										Chr13:61890401-61890500	ENSOARG00000006272	overlapping	0	5.75348e-05
										Chr13:61955001-61955100	ENSOARG00000006272	overlapping	0	0.000269731
										Chr13:64079801-64079900	MMP24	overlapping	0	0.000118446
										Chr13:64102001-64102100	MMP24	overlapping	0	4.40672e-06
										Chr13:64286401-64286500	CEP250	overlapping	0	0.00057397
										Chr13:64291201-64291300	CEP250	overlapping	0	0.000121551
										Chr13:64418501-64418600	CPNE1	overlapping	0	0.0210574
										Chr13:64888101-64888200	EPB41L1	overlapping	0	0.00614104
										Chr13:64912001-64912100	EPB41L1	overlapping	0	0.000244712
										Chr13:65118901-65119000	DLGAP4	overlapping	0	4.21343e-09
										Chr13:66259801-66259900	CTNNBL1	overlapping	0	3.68744e-08
										Chr13:66319501-66319600	CTNNBL1	overlapping	0	0.0249685
										Chr13:67161101-67161200	ACTR5	overlapping	0	0.00369953
										Chr13:67252601-67252700	PPP1R16B	overlapping	0	5.70029e-07
										Chr13:69719001-69719100	CHD6	overlapping	0	0.0467121
										Chr13:70298401-70298500	ENSOARG00000002824	overlapping	0	0.000125913
										Chr13:70381501-70381600	ENSOARG00000002824	overlapping	0	0.0236984
										Chr13:70406301-70406400	ENSOARG00000002824	overlapping	0	0.00221163
										Chr13:70421701-70421800	ENSOARG00000002824	overlapping	0	9.28205e-05
[truncated: 1,178 more rows]

## Sheet: DMRs in 5'UTR
EC vs others					M vs others					EN vs others
Probe	Feature	Orientation	Distance	FDR	Probe	Feature	Orientation	Distance	FDR	Probe	Feature	Orientation	Distance	FDR
Chr1:17448801-17448900	ENSOARG00000020489	upstream	1652	0.000644118	Chr1:100702901-100703000	C2CD4D	overlapping	0	0.00510107	Chr1:231301-231400	THAP4	overlapping	0	0.0101239
Chr1:24026501-24026600	ENSOARG00000004178	upstream	1410	0.000422122	Chr1:102078101-102078200	PRD-SPRRII	upstream	460	6.77386e-06	Chr1:6957601-6957700	HJURP	upstream	1825	0.049667
Chr1:27106801-27106900	ENSOARG00000005825	upstream	1875	0.00133446	Chr1:102078201-102078300	PRD-SPRRII	upstream	360	3.38304e-05	Chr1:14094101-14094200	HPCAL4	upstream	1	0.00230734
Chr1:60796501-60796600	DNASE2B	overlapping	0	0.00656548	Chr1:109194101-109194200	U1	upstream	486	0.00663685	Chr1:15801001-15801100	EDN2	upstream	1937	0.0394218
Chr1:69206001-69206100	U6	upstream	329	0.0115564	Chr1:198852701-198852800	DNAJB11	upstream	413	0.00431451	Chr1:17844501-17844600	MED8	upstream	763	0.000137007
Chr1:85189201-85189300	HENMT1	upstream	308	0.0112015	Chr1:201434401-201434500	ENSOARG00000020635	upstream	1655	0.0471779	Chr1:24026401-24026500	ENSOARG00000004178	upstream	1310	0.000874038
Chr1:96774101-96774200	ENSOARG00000020482	upstream	1090	0.00115689	Chr1:202035601-202035700	MCF2L2	overlapping	0	0.0321185	Chr1:24026501-24026600	ENSOARG00000004178	upstream	1410	0.000450455
Chr1:97064201-97064300	ENSOARG00000020507	upstream	247	0.0136766	Chr1:256661001-256661100	NUDT16	upstream	687	0.00512982	Chr1:25727301-25727400	U6	upstream	271	0.0271732
Chr1:98639101-98639200	U1	upstream	185	0.00113504	Chr2:27226101-27226200	ENSOARG00000007927	upstream	413	0.0398595	Chr1:27106801-27106900	ENSOARG00000005825	upstream	1875	0.00172232
Chr1:262779701-262779800	UBE2G2	upstream	1874	0.000352799	Chr2:47259401-47259500	ENSOARG00000010868	upstream	925	0.00070516	Chr1:69206001-69206100	U6	upstream	329	0.000542973
Chr2:5868801-5868900	TLR4	upstream	797	6.58805e-05	Chr2:85473501-85473600	SH3GL2	upstream	1587	0.00277706	Chr1:76711201-76711300	ENSOARG00000018054	upstream	1062	0.048037
Chr2:17418501-17418600	FKTN	upstream	1131	2.67094e-05	Chr2:90500701-90500800	ENSOARG00000014449	upstream	958	7.47852e-07	Chr1:98600101-98600200	U1	upstream	1491	8.87572e-05
Chr2:38118401-38118500	CHRNA2	upstream	1390	0.0182541	Chr2:90500801-90500900	ENSOARG00000014449	upstream	1058	0.00246205	Chr1:98600301-98600400	U1	upstream	1291	0.00736774
Chr2:52445901-52446000	TMEM8B	overlapping	0	1.06527e-05	Chr2:123265801-123265900	ENSOARG00000016691	upstream	1259	0.0380818	Chr1:98639101-98639200	U1	upstream	185	0.000280131
Chr2:90500701-90500800	ENSOARG00000014449	upstream	958	0.000535733	Chr2:234810301-234810400	BAI2	upstream	1935	0.0273467	Chr1:99966001-99966100	TNFAIP8L2	upstream	1216	0.017492
Chr2:90500801-90500900	ENSOARG00000014449	upstream	1058	0.000440191	Chr2:238569401-238569500	FGR	upstream	299	6.99353e-12	Chr1:100702901-100703000	C2CD4D	overlapping	0	4.25136e-06
Chr2:121350901-121351000	ENSOARG00000022199	upstream	1840	0.0307196	Chr2:245426001-245426100	PLA2G2D	upstream	649	0.00722493	Chr1:102078101-102078200	PRD-SPRRII	upstream	460	1.13292e-05
Chr2:123264701-123264800	ENSOARG00000016691	upstream	159	1.71938e-09	Chr3:181701-181800	ENSOARG00000000518	overlapping	0	0.000295418	Chr1:102078201-102078300	PRD-SPRRII	upstream	360	0.00014716
Chr2:123264801-123264900	ENSOARG00000016691	upstream	259	2.03345e-05	Chr3:27737701-27737800	WDR35	upstream	532	0.0151256	Chr1:108468401-108468500	ACKR1	upstream	185	0.0149877
Chr2:133840501-133840600	ATF2	upstream	1380	0.0091139	Chr3:31102301-31102400	U6	upstream	979	0.000669113	Chr1:109450301-109450400	IGSF8	upstream	1313	0.00916877
Chr2:136303101-136303200	ENSOARG00000024468	upstream	1424	0.00646127	Chr3:31102401-31102500	U6	upstream	1079	0.00876775	Chr1:113719701-113719800	ENSOARG00000011208	upstream	911	1.65345e-07
Chr2:136737301-136737400	SLC25A12	overlapping	0	0.0279041	Chr3:35738401-35738500	FAM179A	upstream	359	0.0320797	Chr1:182661201-182661300	PLA1A	upstream	1513	0.00453534
Chr2:201943701-201943800	ENSOARG00000016231	upstream	830	0.000215669	Chr3:57118301-57118400	CAPG	upstream	1100	0.0226896	Chr1:257861801-257861900	B3GALT5	upstream	202	0.00162699
Chr2:238396301-238396400	ENSOARG00000003269	upstream	400	0.00133295	Chr3:133781801-133781900	ENSOARG00000016989	overlapping	0	3.404e-13	Chr1:262347201-262347300	ENSOARG00000011773	upstream	899	3.78052e-05
Chr2:241650101-241650200	IL22RA1	upstream	1764	1.12785e-05	Chr3:133818501-133818600	ENSOARG00000016989	overlapping	0	2.79316e-05	Chr1:263188701-263188800	ENSOARG00000015823	upstream	1058	0.00166162
Chr3:3393201-3393300	UBAC1	overlapping	0	0.00859724	Chr3:149133101-149133200	KCNMB4	overlapping	0	0.0166336	Chr1:271315401-271315500	DPH3	upstream	966	0.00717195
Chr3:11341301-11341400	GPR144	upstream	433	0.00445509	Chr3:176108301-176108400	BPIFC	downstream	1398	0.0245627	Chr2:786401-786500	PXDN	upstream	236	0.0016786
Chr3:34400701-34400800	IFT172	upstream	1026	0.000650493	Chr3:209131701-209131800	ENSOARG00000009124	upstream	1755	0.0246759	Chr2:2383301-2383400	CNTRL	upstream	410	2.7273e-05
Chr3:34956701-34956800	BRE	overlapping	0	0.000327162	Chr3:210876901-210877000	ENSOARG00000010797	overlapping	0	0.0364555	Chr2:5868801-5868900	TLR4	upstream	797	1.0297e-06
Chr3:46780801-46780900	C2orf74	upstream	711	0.01152	Chr4:112012301-112012400	ENSOARG00000000650	overlapping	0	4.11282e-10	Chr2:9572501-9572600	KIF12	upstream	1639	0.0014889
Chr3:75705001-75705100	LHR	upstream	638	0.0379697	Chr4:118879401-118879500	ESYT2	upstream	859	0.0231349	Chr2:10446801-10446900	FKBP15	upstream	1792	0.0179681
Chr3:95578201-95578300	C2orf78	overlapping	0	0.0446983	Chr4:118927901-118928000	WDR60	upstream	1538	0.0257918	Chr2:38118401-38118500	CHRNA2	upstream	1390	8.36983e-07
Chr3:104386001-104386100	ENSOARG00000014130	upstream	1578	5.6252e-07	Chr5:14833601-14833700	ENSOARG00000024458	downstream	318	0.0207703	Chr2:52445901-52446000	TMEM8B	overlapping	0	0.000716662
Chr3:112147301-112147400	U6	upstream	1190	0.00265622	Chr5:17386701-17386800	CCDC94	upstream	569	0.00058147	Chr2:52446001-52446100	TMEM8B	overlapping	0	0.00144932
Chr3:165772001-165772100	CFAP54	upstream	1651	0.000445997	Chr5:36490901-36491000	DDX41	upstream	596	0.0134716	Chr2:73750101-73750200	IL33	upstream	654	0.00910488
Chr3:215561701-215561800	TNRC6B	overlapping	0	0.0035333	Chr5:59499801-59499900	SYNPO	upstream	1425	0.0481315	Chr2:89197001-89197100	TP-1	upstream	792	0.000709642
Chr4:45962001-45962100	ENSOARG00000008278	upstream	1836	1.86427e-06	Chr5:63640101-63640200	MRPL22	upstream	773	0.0104114	Chr2:90500501-90500600	ENSOARG00000014449	upstream	758	0.00160451
Chr4:92890101-92890200	ATP6V1F	upstream	645	0.00250965	Chr6:67403401-67403500	SNORA15	upstream	1276	0.0103677	Chr2:90500701-90500800	ENSOARG00000014449	upstream	958	6.63812e-06
Chr4:106182701-106182800	FAM131B	upstream	724	0.000113279	Chr7:8291401-8291500	PDE8B	upstream	1606	0.0172412	Chr2:90500801-90500900	ENSOARG00000014449	upstream	1058	0.00570294
Chr4:112012301-112012400	ENSOARG00000000650	overlapping	0	4.98548e-11	Chr7:22688001-22688100	ENSOARG00000019589	upstream	1071	0.0321862	Chr2:90501501-90501600	ENSOARG00000014449	upstream	1758	0.0117372
Chr4:112012401-112012500	ENSOARG00000000650	overlapping	0	0	Chr7:22842201-22842300	OR10G3	upstream	633	0.011556	Chr2:112465901-112466000	U6	upstream	1092	0.000226791
Chr4:112012501-112012600	ENSOARG00000000650	overlapping	0	0	Chr7:23295301-23295400	TPPP2	downstream	8	0.00917959	Chr2:113110201-113110300	PTPN18	upstream	1142	0.00150253
Chr4:112012601-112012700	ENSOARG00000000650	overlapping	0	1.89174e-25	Chr8:37449701-37449800	PNISR	upstream	422	0.0013796	Chr2:121674301-121674400	ITGAV	upstream	1880	0.00783335
Chr4:118879401-118879500	ESYT2	upstream	859	1.53829e-06	Chr9:17501-17600	DUX4	upstream	330	2.63e-05	Chr2:123264701-123264800	ENSOARG00000016691	upstream	159	2.51761e-06
Chr5:12158201-12158300	SNORA70	upstream	178	8.99004e-05	Chr9:17601-17700	DUX4	upstream	430	2.77399e-16	Chr2:123264801-123264900	ENSOARG00000016691	upstream	259	0.00151392
Chr5:13568301-13568400	ELOF1	upstream	1785	0.0275184	Chr9:18601-18700	DUX4	upstream	1430	0.0294302	Chr2:134217901-134218000	CHRNA1	upstream	1372	2.64661e-05
Chr5:17423201-17423300	SIRT6	upstream	1937	0.000824857	Chr9:18701-18800	DUX4	upstream	1530	0.0469026	Chr2:134647301-134647400	ENSOARG00000000451	upstream	1742	0.00605857
Chr5:19974201-19974300	IL3	upstream	958	5.44268e-10	Chr9:18901-19000	DUX4	upstream	1730	0.0276276	Chr2:136303101-136303200	ENSOARG00000024468	upstream	1424	0.000801882
Chr5:36471701-36471800	DOK3	overlapping	0	0.000263004	Chr9:43870301-43870400	MCMDC2	upstream	1657	0.00779181	Chr2:144030401-144030500	SNORA25	upstream	1903	0.00576133
Chr5:37297601-37297700	PROP1	upstream	872	3.55975e-06	Chr10:34981101-34981200	U6	upstream	373	0.000709745	Chr2:166720601-166720700	5S_rRNA	upstream	783	0.00016787
Chr5:47283501-47283600	ENSOARG00000016500	upstream	1376	0.000489675	Chr10:34981401-34981500	U6	upstream	673	0.0437542	Chr2:183216201-183216300	MARCO	upstream	1246	3.87777e-05
Chr5:58834501-58834600	HMGXB3	upstream	638	0.00256301	Chr11:30928001-30928100	ELAC2	upstream	1451	5.14967e-08	Chr2:184236901-184237000	EPB41L5	upstream	1729	0.0192485
Chr5:78310101-78310200	RASGRF2	upstream	1198	0.0192957	Chr11:40574201-40574300	KRT28	upstream	1178	0.001216	Chr2:210626101-210626200	ENSOARG00000019149	upstream	732	2.23622e-05
Chr5:98635901-98636000	SLCO4C1	upstream	1686	5.89248e-08	Chr11:43859001-43859100	CCDC43	upstream	1554	0.0206114	Chr2:215397801-215397900	VWC2L	overlapping	0	0.0413526
Chr6:70149001-70149100	ENSOARG00000024289	upstream	1617	0.0118845	Chr12:302201-302300	ADORA1	upstream	849	2.07641e-06	Chr2:230369001-230369100	PID1	upstream	1414	1.71806e-05
Chr6:90415201-90415300	PPEF2	upstream	345	1.74065e-06	Chr12:45259001-45259100	CHD5	upstream	889	0.0148637	Chr2:231874701-231874800	SPATA3	upstream	815	0.00071693
Chr6:115976401-115976500	ENSOARG00000015218	overlapping	0	0.00261724	Chr12:71088801-71088900	U5	upstream	1968	0.0160864	Chr2:238396301-238396400	ENSOARG00000003269	upstream	400	0.0106363
Chr7:818201-818300	REEP5	upstream	1373	0.00470586	Chr13:72611001-72611100	ADA	upstream	1569	0.0165239	Chr2:241650101-241650200	IL22RA1	upstream	1764	6.10718e-07
Chr7:14132101-14132200	C15orf61	upstream	382	0.0137607	Chr13:73507201-73507300	ENSOARG00000005804	upstream	1650	0.0377061	Chr2:245424801-245424900	PLA2G2D	upstream	1849	1.28968e-06
Chr7:22563601-22563700	ENSOARG00000019546	upstream	746	0.0324056	Chr13:73549701-73549800	ENSOARG00000005816	upstream	329	0.000196291	Chr3:2968801-2968900	PMPCA	overlapping	0	0.00174734
Chr7:22625101-22625200	ENSOARG00000019567	upstream	84	5.75841e-11	Chr13:80702501-80702600	ZNF217	upstream	878	0.00905588	Chr3:3111601-3111700	ENSOARG00000004724	upstream	146	6.58749e-05
Chr7:72623401-72623500	PPP2R5E	overlapping	0	3.60758e-05	Chr14:44697001-44697100	ENSOARG00000004637	upstream	759	4.49383e-06	Chr3:7512601-7512700	C9orf114	upstream	396	0.00467232
Chr8:6061601-6061700	ENSOARG00000007004	upstream	1212	6.35109e-06	Chr14:45298001-45298100	SBSN	upstream	1771	2.18391e-10	Chr3:7807401-7807500	CERCAM	upstream	1538	0.0267056
Chr8:6061701-6061800	ENSOARG00000007004	upstream	1112	0.00270765	Chr14:48540301-48540400	FBL	upstream	1249	0.0204962	Chr3:7885701-7885800	CIZ1	overlapping	0	0.000580331
Chr8:6062601-6062700	ENSOARG00000007004	upstream	212	0.0155918	Chr14:49458601-49458700	SEC61G	upstream	806	2.92326e-06	Chr3:7885801-7885900	CIZ1	overlapping	0	0.0216708
Chr8:6062701-6062800	ENSOARG00000007004	upstream	112	0.00335812	Chr14:51350301-51350400	ENSOARG00000009062	upstream	1168	0.0184368	Chr3:33974601-33974700	SNORA62	upstream	1493	2.12535e-05
Chr8:62765801-62765900	TNFAIP3	upstream	300	8.65466e-06	Chr14:53684501-53684600	EHD2	upstream	214	0.0371344	Chr3:34304901-34305000	EIF2B4	overlapping	0	0.0034598
Chr9:17301-17400	DUX4	upstream	130	3.77017e-08	Chr14:53988601-53988700	ENSOARG00000011585	upstream	346	0.0241132	Chr3:34956701-34956800	BRE	overlapping	0	3.09646e-09
Chr9:17501-17600	DUX4	upstream	330	7.57728e-06	Chr14:57015501-57015600	ENSOARG00000015079	upstream	1116	0.016338	Chr3:37670901-37671000	GALNT14	upstream	1975	0.0109494
Chr9:18601-18700	DUX4	upstream	1430	0.000258236	Chr14:60235001-60235100	ENSOARG00000002700	upstream	1506	2.77494e-14	Chr3:46780801-46780900	C2orf74	upstream	711	0.00162385
Chr9:18701-18800	DUX4	upstream	1530	0.011573	Chr14:60235101-60235200	ENSOARG00000002700	upstream	1406	2.53982e-09	Chr3:58283101-58283200	ENSOARG00000020684	upstream	744	0.000113765
Chr9:18801-18900	DUX4	upstream	1630	8.53385e-05	Chr14:60580301-60580400	ENSOARG00000003253	upstream	444	0.00730005	Chr3:75705001-75705100	LHR	upstream	638	0.00368441
Chr9:19001-19100	DUX4	upstream	1830	0.00588291	Chr14:60580501-60580600	ENSOARG00000003253	upstream	244	0.000604583	Chr3:91656301-91656400	SLC30A6	upstream	1697	0.00013931
Chr9:13694201-13694300	CYC1	upstream	1349	0.00107806	Chr14:60580601-60580700	ENSOARG00000003253	upstream	144	1.42649e-12	Chr3:91656501-91656600	SLC30A6	upstream	1897	0.0227389
Chr9:28103601-28103700	ENSOARG00000020156	upstream	1844	2.68302e-05	Chr14:62701001-62701100	MZF1	upstream	1197	0.0215711	Chr3:92422201-92422300	RHOA	upstream	112	0.00368486
Chr10:30043601-30043700	B3GALTL	upstream	518	0.00201794	Chr15:21936601-21936700	TEX12	upstream	1620	0.000833981	Chr3:95577501-95577600	C2orf78	overlapping	0	0.0111632
Chr10:86368801-86368900	CDC16	upstream	176	0.00107806	Chr15:28711801-28711900	IFT46	upstream	825	4.79482e-07	Chr3:107484301-107484400	LGR5	overlapping	0	0.011654
Chr11:15672101-15672200	U4	upstream	55	0.00481412	Chr15:37821601-37821700	COPB1	upstream	1946	0.0174659	Chr3:112147301-112147400	U6	upstream	1190	2.48624e-05
Chr11:19426701-19426800	TMEM97	upstream	942	0.0324675	Chr15:42672001-42672100	U6	upstream	1059	2.7815e-07	Chr3:115820201-115820300	MYPT1	upstream	1147	0.0352482
Chr11:21908501-21908600	C17orf97	upstream	323	3.50714e-11	Chr15:53092401-53092500	ENSOARG00000012030	upstream	277	0.0300152	Chr3:131076001-131076100	NDUFA12	upstream	819	0.00149122
Chr11:26439001-26439100	BCL6B	upstream	6	0.011573	Chr16:10226201-10226300	OCLN	overlapping	0	0.0013796	Chr3:133172701-133172800	ENSOARG00000016670	upstream	1398	0.0448511
Chr11:27339601-27339700	MPER1	overlapping	0	0.009047	Chr16:56550801-56550900	FAM134B	upstream	1364	1.04064e-06	Chr3:165772001-165772100	CFAP54	upstream	1651	0.00542461
Chr11:33351801-33351900	ULK2	upstream	1947	0.00482794	Chr17:62191401-62191500	RPLP0	upstream	725	3.34199e-05	Chr3:199859301-199859400	MGP	upstream	1766	0.0215174
Chr11:34205701-34205800	RAI1	upstream	398	0.0470776	Chr18:1229501-1229600	SNORD109A	upstream	990	3.27538e-05	Chr3:201750201-201750300	HEBP1	upstream	876	7.94712e-07
Chr11:34331801-34331900	PEMT	upstream	1099	8.89488e-05	Chr18:6750801-6750900	SYNM	upstream	696	0.0117899	Chr3:211292501-211292600	CCDC77	upstream	1235	0.0111141
Chr11:34734201-34734300	DHRS7B	upstream	1226	0.00877623	Chr18:57466401-57466500	ASB2	upstream	347	0.00355065	Chr3:215561701-215561800	TNRC6B	overlapping	0	0.0228975
Chr11:35616801-35616900	ENSOARG00000003559	upstream	805	0.00265086	Chr18:58078401-58078500	SERPINA12	upstream	1502	0.0319125	Chr3:216750901-216751000	C22orf46	overlapping	0	0.00489988
Chr11:36898901-36899000	ABI3	upstream	537	0.0490444	Chr18:66312501-66312600	AMN	upstream	559	0.00108904	Chr3:216753401-216753500	ENSOARG00000020395	overlapping	0	0.00703719
Chr11:40295401-40295500	TNS4	upstream	1178	0.0230814	Chr18:66479101-66479200	EXOC3L4	upstream	1450	0.00174246	Chr3:216984401-216984500	SEPT3	upstream	874	0.0465093
Chr11:40857501-40857600	ENSOARG00000000104	upstream	1734	0.0193162	Chr18:66479601-66479700	EXOC3L4	upstream	950	0.000930938	Chr4:43572201-43572300	RSBN1L	upstream	1640	0.008279
Chr11:42703301-42703400	U2	upstream	998	2.03381e-07	Chr19:48953201-48953300	GPR62	overlapping	0	5.02353e-12	Chr4:87570601-87570700	SLC13A1	upstream	1341	0.000482081
Chr11:42723401-42723500	U2	upstream	653	1.16329e-05	Chr19:57880001-57880100	XPC	overlapping	0	6.24074e-05	Chr4:102405501-102405600	KIAA1549	upstream	1193	0.000127096
Chr11:44496501-44496600	U6	upstream	669	0.0488438	Chr19:58981801-58981900	ENSOARG00000023476	upstream	432	3.41322e-12	Chr4:102958801-102958900	HIPK2	upstream	1789	0.000646317
Chr11:44496601-44496700	U6	upstream	769	0.00544136	Chr19:58981901-58982000	ENSOARG00000023476	upstream	332	9.66529e-15	Chr4:105423101-105423200	TRBV16	upstream	1480	0.0078964
Chr11:44824001-44824100	ENSOARG00000021394	upstream	928	0.00624422	Chr19:58982001-58982100	ENSOARG00000023476	upstream	232	2.96365e-18	Chr4:106182701-106182800	FAM131B	upstream	724	5.25188e-05
Chr11:47191001-47191100	ENSOARG00000012893	upstream	188	0.0390736	Chr19:58982101-58982200	ENSOARG00000023476	upstream	132	0	Chr4:112012201-112012300	ENSOARG00000000650	overlapping	0	0.0116401
Chr11:50460401-50460500	ENSOARG00000018531	upstream	1523	0.0463182	Chr19:58982201-58982300	ENSOARG00000023476	upstream	32	3.5e-44	Chr4:112012301-112012400	ENSOARG00000000650	overlapping	0	5.52785e-15
Chr11:54484901-54485000	RNF157	overlapping	0	0.0149039	Chr20:8684601-8684700	PACSIN1	upstream	1405	0.000313997	Chr4:112012401-112012500	ENSOARG00000000650	overlapping	0	0
Chr11:57339301-57339400	SLC39A11	upstream	596	0.00173317	Chr20:26523901-26524000	STK19	overlapping	0	3.79102e-05	Chr4:112012501-112012600	ENSOARG00000000650	overlapping	0	0
Chr11:60800401-60800500	5S_rRNA	upstream	1535	0.01678	Chr20:26736401-26736500	ENSOARG00000005973	overlapping	0	0.0407853	Chr4:112012601-112012700	ENSOARG00000000650	overlapping	0	1.09123e-23
Chr12:302201-302300	ADORA1	upstream	849	0.000486736	Chr20:27034001-27034100	ENSOARG00000009868	upstream	1399	0.0111009	Chr4:112473501-112473600	ENSOARG00000001412	upstream	1338	0.0418926
Chr12:28774401-28774500	SCCPDH	upstream	550	1.13948e-05	Chr20:27131901-27132000	ENSOARG00000010572	upstream	1729	0.00213341	Chr4:118879501-118879600	ESYT2	upstream	959	0.00592054
Chr12:29581201-29581300	ENSOARG00000004482	upstream	1795	0.035724	Chr20:30269401-30269500	PRSS16	upstream	691	0.00117784	Chr5:6057201-6057300	NWD1	upstream	602	0.0187828
Chr12:40703901-40704000	SRM	upstream	1626	0.000185803	Chr21:5153701-5153800	ENSOARG00000003584	upstream	1520	5.32589e-13	Chr5:8273901-8274000	ENSOARG00000016221	upstream	170	0.0336138
Chr12:45259001-45259100	CHD5	upstream	889	0.00608434	Chr21:25228201-25228300	ENSOARG00000009093	upstream	120	0.0371963	Chr5:13063601-13063700	ENSOARG00000017384	upstream	1708	0.0273115
Chr12:49200901-49201000	MRPL20	upstream	530	0.0307196	Chr21:37624301-37624400	ENSOARG00000004994	upstream	1802	7.325e-09	Chr5:14075301-14075400	MCOLN1	downstream	707	0.0453243
Chr12:69776801-69776900	LPGAT1	upstream	1903	0.00191116	Chr21:37624501-37624600	ENSOARG00000004994	upstream	1602	0.0382529	Chr5:14833601-14833700	ENSOARG00000024458	downstream	318	6.49608e-05
Chr12:71682501-71682600	TRAF3IP3	upstream	1677	0.000945568	Chr21:37626001-37626100	ENSOARG00000004994	upstream	102	3.87808e-06	Chr5:17423201-17423300	SIRT6	upstream	1937	0.0197943
Chr12:73309601-73309700	PLXNA2	overlapping	0	0.00109296	Chr21:40437701-40437800	TTC9C	upstream	312	0.000135384	Chr5:17941001-17941100	C19orf71	upstream	120	0.000235429
Chr13:6355401-6355500	ISM1	upstream	1137	0.0181289	Chr21:44495401-44495500	ANKRD13D	upstream	1118	0.0417022	Chr5:19974201-19974300	IL3	upstream	958	1.49694e-09
Chr13:9695601-9695700	KIF16B	overlapping	0	3.28432e-05	Chr21:49742401-49742500	ENSOARG00000008115	upstream	559	1.55372e-05	Chr5:36352401-36352500	DOK3	overlapping	0	0.0072108
Chr13:36909301-36909400	PCSK2	overlapping	0	0.00116581	Chr21:49822101-49822200	ENSOARG00000008601	upstream	1377	0.0329493	Chr5:36471701-36471800	DOK3	overlapping	0	0.00635131
Chr13:54332201-54332300	MTG2	upstream	569	0.00763561	Chr21:49884101-49884200	ENSOARG00000009206	upstream	1309	0.0267249	Chr5:36490901-36491000	DDX41	upstream	596	0.000751906
Chr13:58933101-58933200	MC3-R	upstream	1251	0.00012483	Chr22:9656401-9656500	ENSOARG00000025078	upstream	994	8.09462e-08	Chr5:37297601-37297700	PROP1	upstream	872	1.42915e-06
Chr13:60595701-60595800	TPX2	upstream	1736	0.00790766	Chr22:33104801-33104900	CASP7	upstream	597	0.0044717	Chr5:39928201-39928300	ENSOARG00000008059	upstream	1173	0.00358369
Chr13:61955001-61955100	ENSOARG00000006272	overlapping	0	0.0154395	Chr23:1474001-1474100	ENSOARG00000004363	upstream	1710	8.46532e-05	Chr5:41996401-41996500	HSPA4	upstream	1019	0.0361112
Chr13:72611001-72611100	ADA	upstream	1569	0.000319261	Chr23:9784801-9784900	U6	upstream	238	0.0115029	Chr5:50162601-50162700	U4	upstream	1105	0.00104683
Chr13:73548801-73548900	ENSOARG00000005816	upstream	1229	0.000218036	Chr23:43040901-43041000	GNAL	upstream	1712	0.0221803	Chr5:63640101-63640200	MRPL22	upstream	773	5.97615e-05
Chr14:5281101-5281200	ENSOARG00000022522	upstream	1724	0.0092206	Chr24:1653101-1653200	RAB26	upstream	1782	0.00653311	Chr6:2826901-2827000	NAF1	upstream	1017	0.00255956
Chr14:5281201-5281300	ENSOARG00000022522	upstream	1824	7.17734e-16	Chr24:21166801-21166900	COG7	upstream	713	3.61376e-05	Chr6:13337801-13337900	ENSOARG00000002961	upstream	587	0.0351396
Chr14:6729601-6729700	DYNLRB2	upstream	1820	0.00017446	Chr24:30618901-30619000	ENSOARG00000010825	upstream	1377	0.000947786	Chr6:67403401-67403500	SNORA15	upstream	1276	0.0177011
Chr14:13490201-13490300	PIEZO1	upstream	294	0.00517979	Chr25:42980301-42980400	FAM170B	upstream	1034	0.000118057	Chr6:67505301-67505400	OCIAD2	upstream	1238	0.0453984
Chr14:13490401-13490500	PIEZO1	upstream	494	0.000195658	Chr26:14597701-14597800	SORBS2	upstream	1584	0.0370544	Chr6:83460701-83460800	ENSOARG00000007652	upstream	750	0.00907282
Chr14:34556201-34556300	ENKD1	overlapping	0	0.0418516	Chr26:34227001-34227100	ZMAT4	overlapping	0	0.00303049	Chr6:115471501-115471600	FAM193A	upstream	1144	1.23796e-06
Chr14:43021601-43021700	CEBPA	upstream	1712	3.10896e-07	Chr26:43959201-43959300	U6	upstream	604	0.000806652	Chr6:115976401-115976500	ENSOARG00000015218	overlapping	0	1.37159e-05
Chr14:44697001-44697100	ENSOARG00000004637	upstream	759	2.9175e-05	ChrX:126152201-126152300	ENSOARG00000001948	upstream	88	2.65091e-05	Chr7:818101-818200	REEP5	upstream	1473	0.0489613
Chr14:45447901-45448000	ENSOARG00000004894	upstream	693	1.60527e-05						Chr7:14131801-14131900	C15orf61	upstream	682	8.82701e-05
Chr14:45751801-45751900	LRFN3	upstream	800	4.22671e-07						Chr7:18727501-18727600	ENSOARG00000011664	upstream	1168	0.0145342
Chr14:45929201-45929300	COX7A1	upstream	164	0.000241739						Chr7:21148101-21148200	OMYHCS	overlapping	0	0.00438218
Chr14:48540301-48540400	FBL	upstream	1249	0.000294375						Chr7:22625101-22625200	ENSOARG00000019567	upstream	84	1.21587e-07
Chr14:50079801-50079900	ENSOARG00000008052	upstream	1857	2.64881e-05						Chr7:23682801-23682900	RNASE12	upstream	1516	7.10763e-06
Chr14:50189501-50189600	POU2F2	upstream	705	0.0228077						Chr7:24031301-24031400	OR11H7	upstream	974	0.00236233
Chr14:53954701-53954800	LIG1	upstream	1151	3.98348e-09						Chr7:32991301-32991400	DISP2	upstream	763	5.1201e-05
Chr14:53988501-53988600	ENSOARG00000011585	upstream	446	1.47593e-06						Chr7:42249901-42250000	ENSOARG00000000856	downstream	944	0.0453984
Chr14:54918201-54918300	U6	downstream	1804	0.011834						Chr7:72623401-72623500	PPP2R5E	overlapping	0	4.12854e-05
Chr14:55655701-55655800	EMC10	upstream	184	8.09294e-06						Chr7:83044001-83044100	DLST	upstream	1343	0.00989779
Chr14:55939001-55939100	KLK15	overlapping	0	9.83602e-08						Chr7:99938201-99938300	B2M	upstream	1142	0.00416277
Chr14:59394001-59394100	ENSOARG00000001445	downstream	1205	0.000101268						Chr8:6061601-6061700	ENSOARG00000007004	upstream	1212	0.000760431
Chr14:59709401-59709500	ENSOARG00000002099	upstream	1347	0.0357391						Chr8:6061701-6061800	ENSOARG00000007004	upstream	1112	0.0293705
Chr14:60235001-60235100	ENSOARG00000002700	upstream	1506	7.66681e-20						Chr8:6062701-6062800	ENSOARG00000007004	upstream	112	0.00750888
Chr14:60235101-60235200	ENSOARG00000002700	upstream	1406	1.18833e-12						Chr8:21477301-21477400	TSPYL4	upstream	550	1.38483e-07
Chr14:60580101-60580200	ENSOARG00000003253	upstream	644	0.000870118						Chr9:17301-17400	DUX4	upstream	130	0.00170613
Chr14:60580301-60580400	ENSOARG00000003253	upstream	444	0.000725149						Chr9:18601-18700	DUX4	upstream	1430	0.000117579
Chr14:60580401-60580500	ENSOARG00000003253	upstream	344	5.68887e-05						Chr9:18701-18800	DUX4	upstream	1530	0.00077036
Chr14:60580601-60580700	ENSOARG00000003253	upstream	144	1.69241e-08						Chr9:18801-18900	DUX4	upstream	1630	3.24181e-06
Chr15:29169101-29169200	DPAGT1	upstream	1117	0.00171877						Chr9:48351601-48351700	ENSOARG00000014508	upstream	741	0.00468058
Chr15:33236601-33236700	HSPA8	overlapping	0	1.44206e-05						Chr9:50155401-50155500	ENSOARG00000014553	upstream	1445	0.0409122
Chr15:71864101-71864200	ENSOARG00000000892	upstream	581	0.00904011						Chr9:69120801-69120900	RSPO2	upstream	482	0.0033084
Chr15:73388801-73388900	PRDM11	upstream	1049	0.0105489						Chr10:30043601-30043700	B3GALTL	upstream	518	0.00383046
Chr16:5856901-5857000	ENSOARG00000004335	upstream	543	0.0110814						Chr10:36829501-36829600	RNF17	upstream	602	0.000182052
Chr16:7985101-7985200	ENSOARG00000004857	upstream	1343	0.0301142						Chr10:52614801-52614900	FBXL3	upstream	13	0.0141471
Chr17:5827501-5827600	GATB	upstream	1323	0.0378766						Chr10:75453501-75453600	UBAC2	upstream	1998	0.00489595
Chr17:35180001-35180100	KIAA1109	upstream	1245	0.0418516						Chr10:82192001-82192100	FAM155A	upstream	1936	0.00034651
Chr17:54971301-54971400	ENSOARG00000018772	upstream	1464	2.76638e-08						Chr10:86020001-86020100	TMCO3	upstream	1173	0.00148425
Chr17:61876101-61876200	ENSOARG00000004740	upstream	1192	0.0193974						Chr10:86434101-86434200	CHAMP1	upstream	612	0.00549129
Chr17:62859201-62859300	OASL	upstream	1413	6.27025e-07						Chr11:15508601-15508700	CCL2	upstream	1352	0.0041827
Chr17:68428701-68428800	UQCR10	upstream	1607	0.017958						Chr11:17682201-17682300	TEFM	upstream	736	0.0223649
Chr17:70190501-70190600	IGLV8-61	upstream	1867	0.0046965						Chr11:20172501-20172600	SNORA72	upstream	1057	1.15454e-07
Chr17:70229501-70229600	ENSOARG00000012509	overlapping	0	6.92007e-05						Chr11:21908501-21908600	C17orf97	upstream	323	3.60309e-07
Chr18:1229501-1229600	SNORD109A	upstream	990	1.52953e-06						Chr11:23235601-23235700	CLUH	upstream	1076	0.00073993
Chr18:44290801-44290900	PPP2R3C	overlapping	0	0.00193363						Chr11:25962601-25962700	ZFP3	upstream	560	0.014002
Chr18:54893501-54893600	C14orf159	upstream	498	0.000985539						Chr11:27157801-27157900	ENSOARG00000018087	upstream	1808	0.0289701
Chr18:57466401-57466500	ASB2	upstream	347	0.0408946						Chr11:33351801-33351900	ULK2	upstream	1947	0.0167244
Chr18:64539901-64540000	SNORD113	upstream	1743	0.020471						Chr11:35616801-35616900	ENSOARG00000003559	upstream	805	3.97402e-08
Chr18:64616701-64616800	oar-mir-379	upstream	1567	0.00291344						Chr11:38075901-38076000	PNPO	upstream	410	0.0479379
Chr18:65850101-65850200	CINP	upstream	1755	0.0240597						Chr11:42703301-42703400	U2	upstream	998	1.43341e-09
Chr18:66479601-66479700	EXOC3L4	upstream	950	2.22084e-08						Chr11:42717401-42717500	U2	upstream	1526	0.0150472
Chr19:37717101-37717200	ENSOARG00000011488	overlapping	0	1.59068e-05						Chr11:42723401-42723500	U2	upstream	653	0.0184163
Chr19:48911301-48911400	RPL29	upstream	878	0.00859724						Chr11:42723501-42723600	U2	upstream	753	1.93869e-11
Chr19:51259601-51259700	UCN2	upstream	131	0.0408946						Chr11:44496501-44496600	U6	upstream	669	0.000910828
Chr19:57880001-57880100	XPC	overlapping	0	0.0168751						Chr11:44496601-44496700	U6	upstream	769	0.00111066
Chr19:58981801-58981900	ENSOARG00000023476	upstream	432	1.89233e-05						Chr11:47191001-47191100	ENSOARG00000012893	upstream	188	3.81444e-05
Chr19:58982001-58982100	ENSOARG00000023476	upstream	232	1.33237e-14						Chr11:47620001-47620100	PRR29	upstream	1831	0.0469806
Chr19:58982101-58982200	ENSOARG00000023476	upstream	132	0						Chr11:51461101-51461200	Metazoa_SRP	upstream	503	0.0173447
Chr19:58982201-58982300	ENSOARG00000023476	upstream	32	3.46019e-18						Chr11:52356801-52356900	C1QTNF1	upstream	44	1.74671e-05
Chr20:15209701-15209800	TREML2	upstream	1332	0.00327619						Chr11:55884801-55884900	CD300LB	upstream	1984	0.0306763
Chr20:15209801-15209900	TREML2	upstream	1432	1.56639e-05						Chr11:57339301-57339400	SLC39A11	upstream	596	0.0392137
Chr20:26474601-26474700	PPT2	overlapping	0	0.0163667						Chr11:60800401-60800500	5S_rRNA	upstream	1535	0.0226821
Chr20:26474701-26474800	PPT2	overlapping	0	4.88087e-07						Chr11:60800501-60800600	5S_rRNA	upstream	1635	4.65998e-06
Chr20:26736401-26736500	ENSOARG00000005973	overlapping	0	2.80499e-05						Chr12:302201-302300	ADORA1	upstream	849	1.40325e-09
Chr20:27132001-27132100	ENSOARG00000010572	upstream	1629	0.0241837						Chr12:28025101-28025200	PSEN2	upstream	1260	0.0276728
Chr20:32030101-32030200	TDP2	upstream	529	0.000218284						Chr12:28774401-28774500	SCCPDH	upstream	550	0.000109154
Chr20:36723901-36724000	MBOAT1	overlapping	0	0.00109816						Chr12:45237901-45238000	RNF207	upstream	1740	0.0494323
Chr21:8162701-8162800	PRSS23	upstream	1057	0.0241435						Chr12:73309601-73309700	PLXNA2	overlapping	0	0.000144877
Chr21:37624301-37624400	ENSOARG00000004994	upstream	1802	0.000361106						Chr13:9695601-9695700	KIF16B	overlapping	0	1.17112e-05
Chr21:37624401-37624500	ENSOARG00000004994	upstream	1702	0.0013163						Chr13:39724701-39724800	XRN2	upstream	673	3.52279e-05
Chr21:37624701-37624800	ENSOARG00000004994	upstream	1402	7.51348e-05						Chr13:58933101-58933200	MC3-R	upstream	1251	3.99869e-06
Chr21:37624901-37625000	ENSOARG00000004994	upstream	1202	0.00107803						Chr13:61688601-61688700	BPIFB4	upstream	417	1.75796e-06
Chr21:37625001-37625100	ENSOARG00000004994	upstream	1102	1.90273e-06						Chr13:61955001-61955100	ENSOARG00000006272	overlapping	0	1.80743e-05
Chr21:37625201-37625300	ENSOARG00000004994	upstream	902	0.000262938						Chr13:64523301-64523400	PHF20	upstream	1760	0.0048717
Chr21:37625401-37625500	ENSOARG00000004994	upstream	702	0.0342882						Chr13:65778201-65778300	GHRH	upstream	1782	0.00409792
Chr21:37626001-37626100	ENSOARG00000004994	upstream	102	0.0143735						Chr13:72611001-72611100	ADA	upstream	1569	7.2365e-07
Chr21:37626101-37626200	ENSOARG00000004994	upstream	2	0.000875283						Chr13:73507201-73507300	ENSOARG00000005804	upstream	1650	0.0018331
Chr21:41924501-41924600	PRDX5	overlapping	0	0.00170629						Chr13:73549701-73549800	ENSOARG00000005816	upstream	329	2.10737e-07
Chr21:43311001-43311100	FIBP	upstream	988	0.00081413						Chr13:74017901-74018000	WFDC13	overlapping	0	7.34282e-05
Chr21:44621301-44621400	CORO1B	upstream	1834	0.00672678						Chr13:74938301-74938400	SLC2A10	upstream	389	7.83865e-05
Chr21:49742501-49742600	ENSOARG00000008115	upstream	459	1.65883e-05						Chr14:1003401-1003500	SF3B3	upstream	1053	0.00246084
Chr22:41252801-41252900	HTRA1	upstream	1610	0.036706						Chr14:5281201-5281300	ENSOARG00000022522	upstream	1824	2.33906e-13
Chr23:20526401-20526500	KIAA1328	upstream	1281	0.0202574						Chr14:6729601-6729700	DYNLRB2	upstream	1820	0.000989141
Chr23:21893901-21894000	ENSOARG00000005676	upstream	899	0.0160786						Chr14:13490201-13490300	PIEZO1	upstream	294	0.0100436
Chr23:45566001-45566100	SLC14A2	upstream	1309	0.0266595						Chr14:13490401-13490500	PIEZO1	upstream	494	0.0440166
Chr23:50079601-50079700	MBD1	upstream	222	0.047829						Chr14:13535701-13535800	CDT1	upstream	823	0.000749876
Chr24:36277601-36277700	COPS6	upstream	567	0.000962277						Chr14:23372101-23372200	SLC6A2	upstream	1803	0.0209392
Chr24:38313901-38314000	ENSOARG00000002019	overlapping	0	0.0261529						Chr14:34348001-34348100	TPPP3	upstream	1724	0.0105756
Chr25:29558701-29558800	CHCHD1	upstream	807	0.0012612						Chr14:34556201-34556300	ENKD1	overlapping	0	0.000237077
Chr26:5929701-5929800	ENSOARG00000006430	upstream	5	7.8679e-05						Chr14:43021601-43021700	CEBPA	upstream	1712	1.1575e-07
Chr26:12079901-12080000	ENSOARG00000006869	upstream	1624	0.00185943						Chr14:44697001-44697100	ENSOARG00000004637	upstream	759	0.000110272
Chr26:18287901-18288000	MTUS1	overlapping	0	1.56877e-08						Chr14:45298001-45298100	SBSN	upstream	1771	0.000213077
Chr26:31754501-31754600	BRF2	upstream	413	0.0222697						Chr14:45711701-45711800	HCST	upstream	208	0.00915573
ChrX:1638401-1638500	PRKX	upstream	532	0.0364491						Chr14:45751801-45751900	LRFN3	upstream	800	0.00111246
ChrX:56341801-56341900	ENSOARG00000005798	upstream	271	7.08533e-07						Chr14:45751901-45752000	LRFN3	upstream	700	4.17109e-10
ChrX:56341901-56342000	ENSOARG00000005798	upstream	371	7.43273e-08						Chr14:45752101-45752200	LRFN3	upstream	500	3.88364e-05
ChrX:56342001-56342100	ENSOARG00000005798	upstream	471	6.85259e-11						Chr14:45929201-45929300	COX7A1	upstream	164	0.000540837
ChrX:56342101-56342200	ENSOARG00000005798	upstream	571	8.02417e-09						Chr14:47832501-47832600	FBXO17	upstream	1987	0.0402755
ChrX:56342201-56342300	ENSOARG00000005798	upstream	671	3.17309e-13						Chr14:48540301-48540400	FBL	upstream	1249	0.013018
ChrX:126152101-126152200	ENSOARG00000001948	upstream	188	5.55593e-05						Chr14:49458601-49458700	SEC61G	upstream	806	0.00143795
ChrX:126152201-126152300	ENSOARG00000001948	upstream	88	0.0390927						Chr14:49458701-49458800	SEC61G	upstream	906	0.00352275
										Chr14:49459001-49459100	SEC61G	upstream	1206	0.0388903
										Chr14:50024001-50024100	PRR19	upstream	103	0.0370212
										Chr14:50079801-50079900	ENSOARG00000008052	upstream	1857	0.00179624
										Chr14:50224501-50224600	ZNF574	upstream	409	0.0268773
										Chr14:51980101-51980200	EXOC3L2	upstream	1798	0.0395107
										Chr14:53954601-53954700	LIG1	upstream	1051	0.0470098
										Chr14:53954701-53954800	LIG1	upstream	1151	0.0341982
										Chr14:53988501-53988600	ENSOARG00000011585	upstream	446	0.00192265
										Chr14:54914501-54914600	CCDC155	downstream	1546	0.00305801
										Chr14:54918201-54918300	U6	downstream	1804	0.0420248
										Chr14:55097601-55097700	BCL2L12	overlapping	0	0.0310912
										Chr14:55655701-55655800	EMC10	upstream	184	0.000706908
										Chr14:55774201-55774300	C19orf81	upstream	1841	0.0352492
										Chr14:55939001-55939100	KLK15	overlapping	0	1.02014e-07
										Chr14:56001801-56001900	KLK6	upstream	851	0.000751337
										Chr14:56001901-56002000	KLK6	upstream	951	0.000600168
										Chr14:59298901-59299000	ZNF628	upstream	1417	0.017392
										Chr14:59394001-59394100	ENSOARG00000001445	downstream	1205	0.0120278
										Chr14:60235101-60235200	ENSOARG00000002700	upstream	1406	3.29049e-12
										Chr14:60579501-60579600	ENSOARG00000019923	downstream	769	0.0491591
										Chr14:60580101-60580200	ENSOARG00000003253	upstream	644	5.9277e-09
										Chr14:60580301-60580400	ENSOARG00000003253	upstream	444	1.31076e-05
										Chr14:60580401-60580500	ENSOARG00000003253	upstream	344	1.59995e-05
										Chr14:60580601-60580700	ENSOARG00000003253	upstream	144	9.16034e-10
										Chr15:2095301-2095400	ENSOARG00000003030	upstream	1370	0.00605226
										Chr15:13292401-13292500	ENSOARG00000017446	upstream	1093	1.10614e-05
										Chr15:28711801-28711900	IFT46	upstream	825	0.00177847
										Chr15:29116001-29116100	ENSOARG00000017031	upstream	1560	0.00694516
										Chr15:33236601-33236700	HSPA8	overlapping	0	0.0242668
										Chr15:46201201-46201300	CNGA4	upstream	1195	0.00176904
										Chr15:46204801-46204900	FAM160A2	upstream	11	0.0223742
										Chr15:77680801-77680900	APLNR	upstream	1272	0.000499655
										Chr15:79907501-79907600	ENSOARG00000013429	upstream	225	0.00339918
										Chr16:4009101-4009200	STK10	upstream	801	0.0033357
										Chr16:7985101-7985200	ENSOARG00000004857	upstream	1343	0.0457799
										Chr16:11471101-11471200	PIK3R1	upstream	432	0.000117621
										Chr16:11471201-11471300	PIK3R1	upstream	532	8.08e-06
										Chr17:35179901-35180000	KIAA1109	upstream	1145	0.00869613
										Chr17:52783101-52783200	LRRC43	upstream	761	1.30939e-06
										Chr17:54971301-54971400	ENSOARG00000018772	upstream	1464	1.18795e-08
										Chr17:57601801-57601900	TESC	upstream	778	1.32435e-07
										Chr17:61876101-61876200	ENSOARG00000004740	upstream	1192	0.0182348
										Chr17:62191401-62191500	RPLP0	upstream	725	0.00037581
										Chr17:62859201-62859300	OASL	upstream	1413	0.00132033
										Chr17:64861101-64861200	KIAA1671	upstream	1206	0.0103049
										Chr17:70190501-70190600	IGLV8-61	upstream	1867	0.000692283
										Chr17:70229501-70229600	ENSOARG00000012509	overlapping	0	0.00893393
										Chr17:71363101-71363200	ENSOARG00000015779	overlapping	0	2.29141e-07
										Chr18:1229501-1229600	SNORD109A	upstream	990	8.26207e-05
										Chr18:18663601-18663700	MRPS11	overlapping	0	0.010807
										Chr18:26377501-26377600	MPHOSPH10	overlapping	0	0.042699
										Chr18:31148601-31148700	PSTPIP1	upstream	1441	0.0300339
										Chr18:54893501-54893600	C14orf159	upstream	498	0.0249189
										Chr18:54951501-54951600	GPR68	upstream	1708	0.00468791
										Chr18:63331101-63331200	CYP46A1	upstream	1382	0.00567072
										Chr18:64616701-64616800	oar-mir-379	upstream	1567	0.0128578
										Chr18:64617101-64617200	oar-mir-379	upstream	1167	0.0463442
										Chr18:65822601-65822700	ZNF839	upstream	625	0.000695647
										Chr18:65850101-65850200	CINP	upstream	1755	0.00468058
										Chr18:66312501-66312600	AMN	upstream	559	0.0025605
										Chr18:66479601-66479700	EXOC3L4	upstream	950	0.000106821
										Chr19:6715101-6715200	CMTM8	upstream	1168	1.50408e-05
										Chr19:12262301-12262400	ENSOARG00000001776	upstream	1613	2.09259e-08
										Chr19:37717101-37717200	ENSOARG00000011488	overlapping	0	0.0021532
										Chr19:50013001-50013100	IFRD2	upstream	666	1.5993e-05
										Chr19:55915901-55916000	TMCC1	overlapping	0	0.00144284
										Chr19:58981801-58981900	ENSOARG00000023476	upstream	432	2.46657e-08
										Chr19:58981901-58982000	ENSOARG00000023476	upstream	332	9.44714e-05
										Chr19:58982001-58982100	ENSOARG00000023476	upstream	232	1.72529e-26
										Chr19:58982101-58982200	ENSOARG00000023476	upstream	132	0
										Chr19:58982201-58982300	ENSOARG00000023476	upstream	32	1.86939e-21
										Chr19:59763501-59763600	KLF15	upstream	1442	0.00454603
										Chr20:13944801-13944900	U6	upstream	1105	0.0247617
										Chr20:15209501-15209600	TREML2	upstream	1132	0.000775188
										Chr20:15209701-15209800	TREML2	upstream	1332	0.00189133
										Chr20:15209801-15209900	TREML2	upstream	1432	0.00419106
										Chr20:15970201-15970300	ENSOARG00000003183	overlapping	0	0.0334458
										Chr20:16925101-16925200	TTBK1	upstream	1697	0.0291849
										Chr20:26276201-26276300	ENSOARG00000017380	overlapping	0	0.00355287
										Chr20:26474501-26474600	PPT2	overlapping	0	1.64898e-08
										Chr20:26474701-26474800	PPT2	overlapping	0	1.36908e-05
										Chr20:26736401-26736500	ENSOARG00000005973	overlapping	0	0.000386713
										Chr20:27132001-27132100	ENSOARG00000010572	upstream	1629	0.00624888
										Chr20:30268801-30268900	PRSS16	upstream	91	0.00352631
										Chr20:30269401-30269500	PRSS16	upstream	691	0.0254089
										Chr20:31948101-31948200	C6orf229	upstream	945	0.0118216
										Chr20:32029901-32030000	TDP2	upstream	729	0.0181782
										Chr20:32030101-32030200	TDP2	upstream	529	0.0427959
										Chr20:32219401-32219500	MRS2	overlapping	0	5.13795e-05
										Chr21:5153701-5153800	ENSOARG00000003584	upstream	1520	0.0289873
										Chr21:8162701-8162800	PRSS23	upstream	1057	3.47202e-06
										Chr21:8654101-8654200	C11orf73	upstream	933	0.0120128
										Chr21:17382701-17382800	THRSP	upstream	1057	0.000127266
										Chr21:25228201-25228300	ENSOARG00000009093	upstream	120	0.0359245
										Chr21:28853401-28853500	FOXRED1	overlapping	0	0.0322935
										Chr21:37624301-37624400	ENSOARG00000004994	upstream	1802	6.63461e-05
										Chr21:37624401-37624500	ENSOARG00000004994	upstream	1702	0.00100242
										Chr21:37624501-37624600	ENSOARG00000004994	upstream	1602	0.00521911
										Chr21:37624701-37624800	ENSOARG00000004994	upstream	1402	0.000212395
										Chr21:37624801-37624900	ENSOARG00000004994	upstream	1302	0.00974874
										Chr21:37624901-37625000	ENSOARG00000004994	upstream	1202	0.00113471
										Chr21:37625001-37625100	ENSOARG00000004994	upstream	1102	3.6671e-06
										Chr21:37625201-37625300	ENSOARG00000004994	upstream	902	0.00792496
										Chr21:37625601-37625700	ENSOARG00000004994	upstream	502	0.00767736
										Chr21:37626001-37626100	ENSOARG00000004994	upstream	102	1.03606e-12
										Chr21:37626101-37626200	ENSOARG00000004994	upstream	2	0.0015215
										Chr21:43311001-43311100	FIBP	upstream	988	0.00703719
										Chr21:43398901-43399000	BANF1	upstream	1156	0.043586
										Chr21:46885201-46885300	ENSOARG00000000839	upstream	1785	0.0227701
										Chr21:49742201-49742300	ENSOARG00000008115	upstream	759	0.000584093
										Chr21:49742501-49742600	ENSOARG00000008115	upstream	459	1.65627e-07
										Chr21:49881101-49881200	ENSOARG00000009206	downstream	242	0.0110367
										Chr22:23922501-23922600	GSTO2	upstream	1428	0.000200126
										Chr22:23922601-23922700	GSTO2	upstream	1328	8.09697e-05
										Chr22:29958201-29958300	DUSP5	upstream	171	0.000619563
										Chr22:41252801-41252900	HTRA1	upstream	1610	0.013866
										Chr23:9784901-9785000	U6	upstream	338	0.00339816
										Chr23:20526401-20526500	KIAA1328	upstream	1281	0.0413332
										Chr23:33411501-33411600	C18orf8	upstream	1639	0.000291379
										Chr23:45566001-45566100	SLC14A2	upstream	1309	0.025347
										Chr23:45910301-45910400	EPG5	overlapping	0	0.0231612
										Chr23:50399501-50399600	MAPK4	upstream	1977	0.000910842
										Chr23:61870101-61870200	KDSR	upstream	1338	0.0163728
										Chr24:837301-837400	ENSOARG00000014487	upstream	510	4.43323e-07
										Chr24:837401-837500	ENSOARG00000014487	upstream	610	0.000710524
										Chr24:10191801-10191900	ENSOARG00000006645	upstream	829	0.00466219
										Chr24:18411101-18411200	ACSM4	upstream	401	0.00345495
										Chr24:27706701-27706800	ENSOARG00000010011	upstream	1861	0.00167516
										Chr24:34163201-34163300	STYXL1	overlapping	0	0.00200409
										Chr24:35653201-35653300	ACHE	overlapping	0	2.4814e-07
										Chr24:36277601-36277700	COPS6	upstream	567	0.00496066
										Chr24:37728201-37728300	LMTK2	upstream	205	0.00416932
										Chr24:38860901-38861000	SLC29A4	upstream	760	8.67905e-05
										Chr24:39074401-39074500	AP5Z1	upstream	1571	0.00765984
										Chr24:40838801-40838900	NUDT1	upstream	259	0.00236181
										Chr25:25633301-25633400	TSPAN15	upstream	1367	7.59827e-05
										Chr25:35167001-35167100	ENSOARG00000010046	upstream	1148	0.000370062
										Chr26:5635601-5635700	ENSOARG00000006326	overlapping	0	2.74234e-12
										Chr26:18287901-18288000	MTUS1	overlapping	0	7.53312e-05
										Chr26:25579101-25579200	ENSOARG00000000067	upstream	72	0.00199525
										Chr26:43959201-43959300	U6	upstream	604	0.000460064
										ChrX:56342001-56342100	ENSOARG00000005798	upstream	471	0.00106066
										ChrX:56342201-56342300	ENSOARG00000005798	upstream	671	1.86222e-05
										ChrX:126152101-126152200	ENSOARG00000001948	upstream	188	0.000172249
										ChrX:126152201-126152300	ENSOARG00000001948	upstream	88	3.76097e-05

## Sheet: DMRS in 3'UTR
EC vs others					M vs others					EN vs others
Probe	Feature	Orientation	Distance	FDR	Probe	Feature	Orientation	Distance	FDR	Probe	Feature	Orientation	Distance	FDR
Chr1:13833201-13833300	MACF1	overlapping	0	0.000482572	Chr1:19174001-19174100	C1orf228	downstream	15	0.0164121	Chr1:10846901-10847000	MAP7D1	downstream	1836	0.0185436
Chr1:20883101-20883200	KNCN	downstream	820	5.40261e-07	Chr1:101125301-101125400	ENSOARG00000021087	downstream	401	0.0121574	Chr1:13833201-13833300	MACF1	overlapping	0	2.53365e-07
Chr1:76291801-76291900	FRRS1	downstream	1387	0.000437432	Chr1:109194101-109194200	U1	upstream	486	0.00418655	Chr1:17777901-17778000	TIE1	downstream	1345	0.00101414
Chr1:103958701-103958800	MUC1	upstream	1096	0.0487909	Chr1:190186501-190186600	ENSOARG00000021950	downstream	1795	0.00383692	Chr1:34766701-34766800	C1orf87	downstream	1742	0.000811165
Chr1:231519901-231520000	ARHGEF26	downstream	1228	0.0239089	Chr1:198413301-198413400	ST6GAL1	downstream	598	0.00246692	Chr1:63578601-63578700	ENSOARG00000014907	downstream	1160	2.43664e-12
Chr2:2404601-2404700	ENSOARG00000005550	downstream	82	0.0249087	Chr1:265285801-265285900	ENSOARG00000021686	downstream	1618	0.0289152	Chr1:69206901-69207000	U6	downstream	367	0.0018046
Chr2:37981301-37981400	ENSOARG00000009612	downstream	809	0.00145723	Chr2:89098001-89098100	ENSOARG00000014387	downstream	754	0.00287269	Chr1:98665601-98665700	U1	downstream	812	0.0216311
Chr2:52563101-52563200	ARHGEF39	overlapping	0	0.0076777	Chr2:89122601-89122700	ENSOARG00000008791	downstream	1606	0.00623907	Chr1:99941401-99941500	SEMA6C	downstream	1730	0.00794501
Chr2:65785601-65785700	ENSOARG00000021752	downstream	722	0.0014094	Chr2:240618201-240618300	SYF2	downstream	351	0.00210286	Chr1:101125301-101125400	ENSOARG00000021087	downstream	401	0.00479009
Chr2:83138001-83138100	TTC39B	overlapping	0	1.42061e-09	Chr3:11117501-11117600	ENSOARG00000023155	downstream	1749	0.00832016	Chr1:101125401-101125500	ENSOARG00000021087	downstream	301	0.0106031
Chr2:88947101-88947200	ENSOARG00000014360	downstream	1302	0.00711051	Chr3:68050001-68050100	ENSOARG00000023012	downstream	1515	0.00253583	Chr1:101125601-101125700	ENSOARG00000021087	downstream	101	0.012596
Chr2:89098001-89098100	ENSOARG00000014387	downstream	754	0.000492518	Chr3:104064901-104065000	STARD7	downstream	431	0.00383692	Chr1:103996501-103996600	FAM189B	downstream	1262	0.00609612
Chr2:89098201-89098300	ENSOARG00000014387	downstream	954	0.00131471	Chr3:133781801-133781900	ENSOARG00000016989	overlapping	0	2.16848e-13	Chr1:104336401-104336500	ENSOARG00000004747	overlapping	0	0.0272631
Chr2:89122801-89122900	ENSOARG00000008791	downstream	1806	1.13504e-05	Chr3:176108301-176108400	BPIFC	downstream	1398	0.0155391	Chr1:104828401-104828500	PAQR6	overlapping	0	0.00820014
Chr2:89219401-89219500	TP-1	downstream	1007	0.000549099	Chr3:194032301-194032400	PDE3A	overlapping	0	0.00636619	Chr1:108468401-108468500	ACKR1	upstream	185	0.00995389
Chr2:201943701-201943800	ENSOARG00000016231	upstream	830	0.000145911	Chr3:215984201-215984300	SNORA75	downstream	1785	0.020344	Chr1:111176501-111176600	FCRLB	downstream	1152	0.0101982
Chr2:213093501-213093600	7SK	downstream	1135	0.039246	Chr3:216178201-216178300	RBX1	downstream	539	0.00424742	Chr1:115664201-115664300	LRRC52	downstream	1422	0.00806651
Chr2:235490501-235490600	PUM1	overlapping	0	0.00437484	Chr5:4709601-4709700	ENSOARG00000012690	downstream	502	0.0368816	Chr1:182333001-182333100	B4GALT4	downstream	341	0.00908995
Chr2:243050401-243050500	C1QB	downstream	1204	0.00616109	Chr5:14833601-14833700	ENSOARG00000024458	downstream	318	0.0130964	Chr1:190186501-190186600	ENSOARG00000021950	downstream	1795	1.88218e-05
Chr3:2634601-2634700	ENSOARG00000002277	overlapping	0	0.0153026	Chr5:17386701-17386800	CCDC94	upstream	569	0.000370143	Chr1:264412801-264412900	S100B	downstream	1441	3.82331e-05
Chr3:11117501-11117600	ENSOARG00000023155	downstream	1749	2.91058e-06	Chr5:47210401-47210500	REEP2	overlapping	0	0.00256031	Chr2:37566401-37566500	ENSOARG00000009458	downstream	1498	0.0185278
Chr3:34400701-34400800	IFT172	upstream	1026	0.000443572	Chr6:84836301-84836400	ENSOARG00000009858	downstream	926	0.0314949	Chr2:52424601-52424700	TMEM8B	overlapping	0	0.0204707
Chr3:75472701-75472800	FSHR	downstream	1544	0.00495206	Chr6:97255701-97255800	U6	downstream	1121	6.42684e-05	Chr2:65785601-65785700	ENSOARG00000021752	downstream	722	0.000946088
Chr3:133479701-133479800	KRT3	downstream	1971	0.00269948	Chr7:20605601-20605700	IRF9	downstream	1292	0.0247547	Chr2:83138001-83138100	TTC39B	overlapping	0	1.02643e-09
Chr3:133848001-133848100	ENSOARG00000016989	overlapping	0	0.000175165	Chr7:20605701-20605800	IRF9	downstream	1192	9.41639e-05	Chr2:88947201-88947300	ENSOARG00000014360	downstream	1202	0.000177101
Chr3:133919501-133919600	KRT2,10	downstream	1473	0.00155551	Chr7:22599401-22599500	ENSOARG00000019558	downstream	1768	0.0274837	Chr2:98452801-98452900	ENSOARG00000014691	downstream	1097	0.0176677
Chr3:187732501-187732600	ENSOARG00000019857	downstream	1344	0.00501268	Chr7:23295301-23295400	TPPP2	downstream	8	0.00576734	Chr2:124843001-124843100	SNORA43	downstream	1086	0.0118927
Chr3:207840801-207840900	NCAPD2	overlapping	0	0.0203538	Chr7:82704901-82705000	LTBP2	downstream	72	5.42142e-06	Chr2:235084401-235084500	SERINC2	downstream	1358	0.00995881
Chr3:207841201-207841300	NCAPD2	overlapping	0	0.0232242	Chr8:76316601-76316700	ENSOARG00000025164	overlapping	0	0.00368232	Chr2:235490501-235490600	PUM1	overlapping	0	6.00166e-05
Chr3:215984201-215984300	SNORA75	downstream	1785	0.0129736	Chr9:15493001-15493100	GPR20	downstream	985	0.00471317	Chr2:243050401-243050500	C1QB	downstream	1204	0.00734094
Chr3:220672101-220672200	CDPF1	downstream	1467	0.0102966	Chr10:14458901-14459000	ENSOARG00000007534	downstream	1649	0.0016746	Chr2:248936901-248937000	C1orf64	downstream	1554	0.000530057
Chr5:15750201-15750300	ACER1	downstream	1434	0.0237924	Chr10:19304801-19304900	5S_rRNA	downstream	801	3.78824e-05	Chr3:5174601-5174700	ENSOARG00000006654	downstream	413	0.0319778
Chr5:40772201-40772300	ENSOARG00000009579	overlapping	0	3.48973e-11	Chr10:78091201-78091300	ENSOARG00000024715	downstream	1715	1.39218e-05	Chr3:8052501-8052600	ENSOARG00000010878	downstream	1953	0.0109792
Chr5:40772301-40772400	ENSOARG00000009579	overlapping	0	0.0116022	Chr11:14066101-14066200	CCL14	downstream	766	0.00210899	Chr3:11117501-11117600	ENSOARG00000023155	downstream	1749	8.14879e-07
Chr5:59049701-59049800	CDX1	downstream	781	3.81281e-06	Chr11:18877501-18877600	ENSOARG00000016020	overlapping	0	0.00535366	Chr3:59347001-59347100	ENSOARG00000020794	downstream	94	8.45319e-05
Chr6:11420701-11420800	ENSOARG00000000283	downstream	928	0.0147035	Chr11:38002201-38002300	COPZ2	downstream	493	3.56992e-05	Chr3:61031601-61031700	ST6GAL2	downstream	226	0.0147578
Chr6:90526201-90526300	ART3	overlapping	0	0.0132134	Chr11:42711201-42711300	U2	downstream	1082	0.0400969	Chr3:90941401-90941500	LTBP1	overlapping	0	0.0495653
Chr7:20323701-20323800	TBC1D21	downstream	1068	0.00052577	Chr11:43175201-43175300	CD300LG	downstream	1523	2.98292e-05	Chr3:94888301-94888400	EMX1	downstream	1133	0.00156461
Chr7:20605601-20605700	IRF9	downstream	1292	0.0138954	Chr11:48063801-48063900	MILR1	downstream	1919	0.00723474	Chr3:94888501-94888600	EMX1	downstream	1333	0.00486718
Chr7:39845401-39845500	KLHDC2	overlapping	0	0.000639416	Chr12:52433301-52433400	ENSOARG00000011338	downstream	62	4.23064e-07	Chr3:120976401-120976500	SLC6A15	downstream	719	3.76476e-07
Chr7:72623401-72623500	PPP2R5E	overlapping	0	2.42849e-05	Chr13:51715001-51715100	CPXM1	downstream	752	0.0337533	Chr3:125684701-125684800	POC1B	overlapping	0	0.0270146
Chr7:76457901-76458000	ENSOARG00000001043	downstream	1604	0.00222382	Chr13:62411601-62411700	ENSOARG00000007975	downstream	1459	0.0139805	Chr3:133479701-133479800	KRT3	downstream	1971	0.000204068
Chr8:47941001-47941100	RRAGD	downstream	5	1.18357e-07	Chr13:71919401-71919500	ENSOARG00000021885	downstream	1819	0.000134985	Chr3:133848001-133848100	ENSOARG00000016989	overlapping	0	2.77062e-05
Chr8:73873301-73873400	ENSOARG00000002907	downstream	1619	0.0321758	Chr13:76964701-76964800	SNORD12	downstream	1977	8.24442e-05	Chr3:133919501-133919600	KRT2,10	downstream	1473	0.00627125
Chr8:73873401-73873500	ENSOARG00000002907	downstream	1719	2.04457e-06	Chr13:81274001-81274100	ENSOARG00000022820	downstream	339	0.000353341	Chr3:137222401-137222500	ADCY6	overlapping	0	0.000575612
Chr11:14066101-14066200	CCL14	downstream	766	0.0319501	Chr14:14015601-14015700	ENSOARG00000014024	downstream	961	0.00329964	Chr3:176035101-176035200	PRDM4	downstream	703	0.0162727
Chr11:42706101-42706200	U2	downstream	1513	0.0474237	Chr14:23499101-23499200	ENSOARG00000018268	downstream	174	3.67861e-05	Chr3:187732501-187732600	ENSOARG00000019857	downstream	1344	0.00105888
Chr11:42710401-42710500	U2	downstream	282	0.00182891	Chr14:34932501-34932600	NFATC3	overlapping	0	4.57696e-06	Chr3:207840801-207840900	NCAPD2	overlapping	0	0.00180167
Chr11:42711101-42711200	U2	downstream	982	3.89018e-05	Chr14:55678001-55678100	JOSD2	overlapping	0	2.67338e-06	Chr3:215984201-215984300	SNORA75	downstream	1785	0.000203273
Chr11:51458901-51459000	Metazoa_SRP	downstream	1315	0.00360326	Chr14:60580301-60580400	ENSOARG00000003253	upstream	444	0.0045905	Chr3:216753401-216753500	ENSOARG00000020395	overlapping	0	0.00467517
Chr12:2843201-2843300	SLC41A1	downstream	1042	0.0129956	Chr14:60580501-60580600	ENSOARG00000003253	upstream	244	0.000384614	Chr4:12714901-12715000	ASB4	downstream	1240	5.83275e-05
Chr12:35654901-35655000	C1orf112	overlapping	0	0.000891369	Chr14:60580601-60580700	ENSOARG00000003253	upstream	144	9.0914e-13	Chr4:30901501-30901600	RAPGEF5	downstream	794	7.93038e-06
Chr12:49178001-49178100	VWA1	downstream	1148	0.0117449	Chr15:10869601-10869700	ENSOARG00000008201	downstream	1151	4.51637e-19	Chr4:60466401-60466500	ELMO1	downstream	93	0.0100963
Chr13:36880901-36881000	PCSK2	overlapping	0	0.00856944	Chr15:45294801-45294900	OR10A4	overlapping	0	4.5566e-09	Chr4:64778201-64778300	CCDC129	downstream	635	1.39281e-05
Chr13:62411601-62411700	ENSOARG00000007975	downstream	1459	0.00135527	Chr15:77828201-77828300	ENSOARG00000009254	downstream	687	0.0414051	Chr4:87945101-87945200	ASB15	downstream	472	0.000203292
Chr13:72690201-72690300	WISP2	downstream	799	0.0483871	Chr17:12461801-12461900	SMAD1	downstream	1482	6.76458e-07	Chr4:92768701-92768800	FAM71F1	downstream	1186	0.014449
Chr14:23499101-23499200	ENSOARG00000018268	downstream	174	0.00800064	Chr17:63091801-63091900	TRPV4	downstream	600	0.00125376	Chr5:4709601-4709700	ENSOARG00000012690	downstream	502	0.00428365
Chr14:34555401-34555500	ENKD1	overlapping	0	0.0352534	Chr18:1049201-1049300	SNORD116	downstream	501	1.66896e-16	Chr5:14075301-14075400	MCOLN1	downstream	707	0.030237
Chr14:47255101-47255200	PPP1R14A	downstream	647	0.0352534	Chr18:58179501-58179600	ENSOARG00000015292	downstream	1360	5.38447e-06	Chr5:14833601-14833700	ENSOARG00000024458	downstream	318	4.22498e-05
Chr14:53383501-53383600	C5AR1	overlapping	0	0.00287454	Chr19:14291401-14291500	ENSOARG00000003166	downstream	657	0.0190243	Chr5:40772201-40772300	ENSOARG00000009579	overlapping	0	1.47878e-09
Chr14:54918201-54918300	U6	downstream	1804	0.00811212	Chr19:48408201-48408300	TNNC1	downstream	1885	4.61997e-05	Chr5:40772301-40772400	ENSOARG00000009579	overlapping	0	0.0098939
Chr14:59394001-59394100	ENSOARG00000001445	downstream	1205	6.83266e-05	Chr19:56204101-56204200	RPL32	overlapping	0	0.0186438	Chr5:59557901-59558000	MYOZ3	downstream	572	0.00960837
Chr14:59479601-59479700	HSPBP1	downstream	718	0.0419175	Chr20:22042601-22042700	CENPQ	downstream	1554	0.000906369	Chr5:59558201-59558300	MYOZ3	downstream	872	0.032218
Chr14:59709401-59709500	ENSOARG00000002099	upstream	1347	0.0246202	Chr20:26250801-26250900	ENSOARG00000017380	overlapping	0	0.000324924	Chr5:59558301-59558400	MYOZ3	downstream	972	0.0374608
Chr14:60580101-60580200	ENSOARG00000003253	upstream	644	0.000589126	Chr20:26736401-26736500	ENSOARG00000005973	overlapping	0	0.0261104	Chr5:60230901-60231000	FAT2	downstream	747	3.86191e-06
Chr14:60580301-60580400	ENSOARG00000003253	upstream	444	0.000492279	Chr21:17149801-17149900	5S_rRNA	downstream	1879	0.0453968	Chr6:58558901-58559000	LIAS	downstream	1628	0.00377129
Chr14:60580401-60580500	ENSOARG00000003253	upstream	344	3.83128e-05	Chr21:31227301-31227400	ENSOARG00000022867	downstream	1046	0.0010549	Chr6:90526201-90526300	ART3	overlapping	0	0.0225507
Chr14:60580601-60580700	ENSOARG00000003253	upstream	144	1.12153e-08	Chr21:37627701-37627800	ENSOARG00000004994	overlapping	0	0.00134605	Chr6:97255701-97255800	U6	downstream	1121	0.000719375
Chr15:17506601-17506700	C11orf65	overlapping	0	0.0371749	Chr21:40622201-40622300	ENSOARG00000017871	downstream	1282	0.0330767	Chr7:20323601-20323700	TBC1D21	downstream	968	0.0496455
Chr15:44165401-44165500	ENSOARG00000017173	downstream	1783	1.12789e-09	Chr21:44550601-44550700	CLCF1	downstream	1108	0.0102142	Chr7:20323701-20323800	TBC1D21	downstream	1068	6.35372e-05
Chr15:52545201-52545300	ENSOARG00000006770	downstream	26	0.00027889	Chr21:47528201-47528300	ENSOARG00000001324	downstream	520	2.79459e-07	Chr7:20605701-20605800	IRF9	downstream	1192	1.76492e-07
Chr15:62522201-62522300	C11orf91	downstream	802	0.000457025	Chr22:14596801-14596900	RBP4	downstream	1801	0.00137801	Chr7:22515901-22516000	ENSOARG00000019538	downstream	407	0.0084608
Chr15:76604601-76604700	ENSOARG00000011325	downstream	1427	0.0192859	Chr22:15994901-15995000	ENSOARG00000005814	downstream	1222	0.0289152	Chr7:22600401-22600500	ENSOARG00000019558	downstream	768	0.0204337
Chr15:77828201-77828300	ENSOARG00000009254	downstream	687	0.000670569	Chr22:22625801-22625900	AS3MT	downstream	1278	0.0432091	Chr7:22703301-22703400	ENSOARG00000019593	downstream	1352	0.0268678
Chr16:19410701-19410800	ENSOARG00000007198	downstream	1097	0.000921993	Chr22:23892301-23892400	ENSOARG00000007446	downstream	533	0.000156842	Chr7:34737301-34737400	ZNF106	overlapping	0	9.27366e-06
Chr17:18083001-18083100	MGARP	downstream	401	0.00335936	Chr24:27879001-27879100	GUSB	downstream	663	0.0109052	Chr7:42249901-42250000	ENSOARG00000000856	downstream	944	0.0302935
Chr17:63092001-63092100	TRPV4	downstream	800	0.000833381	Chr24:34411601-34411700	upstreamK3B	downstream	255	0.00601944	Chr7:72623401-72623500	PPP2R5E	overlapping	0	2.6898e-05
Chr17:63766201-63766300	DAO	downstream	1628	0.00042603	Chr25:42975201-42975300	FAM170B	downstream	1810	0.00453625	Chr7:82704901-82705000	LTBP2	downstream	72	8.33935e-05
Chr17:65001701-65001800	CRYBB3	downstream	405	0.00832635	Chr26:16362401-16362500	TRIML2	downstream	76	0.0198324	Chr8:47941001-47941100	RRAGD	downstream	5	5.17985e-05
Chr18:1049201-1049300	SNORD116	downstream	501	6.05237e-08	Chr26:35707701-35707800	DKK4	overlapping	0	0.00578137	Chr8:73873401-73873500	ENSOARG00000002907	downstream	1719	4.73333e-08
Chr18:1049701-1049800	SNORD116	downstream	1001	0.0272987	Chr26:35707801-35707900	DKK4	overlapping	0	0.00110108	Chr8:80594001-80594100	TMEM242	downstream	1100	0.0455904
Chr18:1049801-1049900	SNORD116	downstream	1101	7.74424e-05	ChrX:13978601-13978700	ENSOARG00000018128	downstream	1501	0.000246953	Chr9:13549701-13549800	TMEM249	downstream	1834	0.029925
Chr18:58179501-58179600	ENSOARG00000015292	downstream	1360	1.24497e-05	ChrX:13978801-13978900	ENSOARG00000018128	downstream	1301	0.00126874	Chr9:14834901-14835000	TSNARE1	downstream	1979	2.37299e-08
Chr18:64468101-64468200	oar-mir-493	downstream	1935	0.0135067	ChrX:13978901-13979000	ENSOARG00000018128	downstream	1201	0.00357674	Chr10:14458901-14459000	ENSOARG00000007534	downstream	1649	0.0400235
Chr18:64539901-64540000	SNORD113	upstream	1743	0.0140332						Chr10:78091201-78091300	ENSOARG00000024715	downstream	1715	3.40308e-07
Chr19:14291201-14291300	ENSOARG00000003166	downstream	457	2.40712e-05						Chr10:78315401-78315500	CCDC168	downstream	1901	0.0311928
Chr19:42941101-42941200	PXK	downstream	257	0.00909966						Chr10:84216201-84216300	COL4A1	downstream	1874	2.19399e-08
Chr19:48408201-48408300	TNNC1	downstream	1885	0.000267042						Chr11:14066101-14066200	CCL14	downstream	766	0.000411462
Chr19:51259601-51259700	UCN2	upstream	131	0.0282348						Chr11:27234701-27234800	GUCY2D	downstream	493	3.27747e-06
Chr19:55667301-55667400	ENSOARG00000014324	downstream	909	6.29771e-05						Chr11:36902601-36902700	GNGT2	downstream	602	0.044755
Chr19:55667401-55667500	ENSOARG00000014324	downstream	1009	7.78894e-26						Chr11:41206601-41206700	KRT15	downstream	115	0.00449245
Chr19:56047501-56047600	H1FOO	downstream	669	1.46914e-17						Chr11:42706101-42706200	U2	downstream	1513	2.73912e-06
Chr19:56180901-56181000	EFCAB12	overlapping	0	0.00374641						Chr11:42710401-42710500	U2	downstream	282	0.000914346
Chr20:22042601-22042700	CENPQ	downstream	1554	0.000885549						Chr11:43175201-43175300	CD300LG	downstream	1523	0.00474776
Chr20:26736401-26736500	ENSOARG00000005973	overlapping	0	1.89064e-05						Chr11:44052301-44052400	KIF18B	downstream	1683	0.00324429
Chr20:50494701-50494800	ENSOARG00000002813	downstream	1191	0.00233075						Chr11:48062001-48062100	MILR1	downstream	119	0.00371207
Chr21:37627901-37628000	ENSOARG00000004994	downstream	200	0.0196823						Chr11:51458901-51459000	Metazoa_SRP	downstream	1315	4.20745e-06
Chr21:37970901-37971000	PAG4	overlapping	0	0.000481461						Chr12:2842401-2842500	SLC41A1	downstream	1842	2.41055e-08
Chr21:40156801-40156900	ASRGL1	downstream	406	4.02504e-07						Chr12:2843201-2843300	SLC41A1	downstream	1042	6.74324e-07
Chr22:14596601-14596700	FFAR4	downstream	1719	1.15511e-09						Chr12:10528101-10528200	RGS2	downstream	1208	0.0149174
Chr22:15994901-15995000	ENSOARG00000005814	downstream	1222	0.0115852						Chr12:21810801-21810900	RAB3GAP2	overlapping	0	9.60978e-05
Chr22:18750201-18750300	ENSOARG00000012178	downstream	1544	0.00345329						Chr12:44956401-44956500	ENSOARG00000011227	overlapping	0	0.00180167
Chr22:19589501-19589600	CNNM1	downstream	41	3.78362e-06						Chr12:52433301-52433400	ENSOARG00000011338	downstream	62	5.63111e-09
Chr22:50486301-50486400	CFAP46	overlapping	0	2.1657e-05						Chr13:24171101-24171200	KIAA1217	overlapping	0	0.0115258
Chr23:58607501-58607600	CCBE1	downstream	75	7.62496e-06						Chr13:36880901-36881000	PCSK2	overlapping	0	0.0176677
Chr24:979001-979100	ENSOARG00000014743	downstream	542	0.00489665						Chr13:36882701-36882800	PCSK2	overlapping	0	0.0277714
Chr24:1514801-1514900	RNF151	downstream	640	0.0258743						Chr13:46227001-46227100	PRP	downstream	977	0.0224827
Chr24:27419701-27419800	ITGAX	downstream	413	5.43436e-05						Chr13:51436701-51436800	OXT	downstream	1093	3.22924e-08
Chr24:27564901-27565000	ENSOARG00000010795	overlapping	0	0.000237701						Chr13:53654401-53654500	BHLHE23	overlapping	0	0.00436306
Chr25:19358201-19358300	JMJD1C	overlapping	0	0.00182874						Chr13:62411601-62411700	ENSOARG00000007975	downstream	1459	0.0331781
Chr25:29577801-29577900	ENSOARG00000008177	overlapping	0	1.18719e-06						Chr13:73261901-73262000	PIGT	downstream	1021	2.25369e-05
Chr26:36810301-36810400	5S_rRNA	downstream	1257	0.0075745						Chr13:73262001-73262100	PIGT	downstream	1121	0.0112652
ChrX:13978801-13978900	ENSOARG00000018128	downstream	1301	0.00279005						Chr13:74921701-74921800	TP53RK	downstream	1227	0.00450121
ChrX:13979601-13979700	ENSOARG00000018128	downstream	501	0.00159212						Chr13:78814601-78814700	NFATC2	downstream	723	0.0419009
ChrX:101528101-101528200	ENSOARG00000013451	downstream	33	0.00167498						Chr14:7329401-7329500	BCO1	downstream	1722	0.00716574
										Chr14:23499101-23499200	ENSOARG00000018268	downstream	174	7.50917e-06
										Chr14:34015701-34015800	CES3	downstream	481	0.0327668
										Chr14:34348001-34348100	TPPP3	upstream	1724	0.00704415
										Chr14:45711701-45711800	HCST	upstream	208	0.00609575
										Chr14:48283801-48283900	PLEKHG2	downstream	820	0.0196067
										Chr14:51001701-51001800	ENSOARG00000008883	overlapping	0	1.50258e-06
										Chr14:51002001-51002100	ENSOARG00000008883	overlapping	0	0.000906262
										Chr14:53429601-53429700	DHX34	downstream	853	0.00407971
										Chr14:54063401-54063500	CCDC114	downstream	50	4.66181e-05
										Chr14:54914501-54914600	CCDC155	downstream	1546	0.00201852
										Chr14:54918201-54918300	U6	downstream	1804	0.0280358
										Chr14:56007301-56007400	KLK7	downstream	1483	2.23132e-05
										Chr14:59393901-59394000	ENSOARG00000001445	downstream	1105	5.9743e-05
										Chr14:59394001-59394100	ENSOARG00000001445	downstream	1205	0.00800603
										Chr14:60579501-60579600	ENSOARG00000019923	downstream	769	0.0327803
										Chr14:60580101-60580200	ENSOARG00000003253	upstream	644	3.86661e-09
										Chr14:60580301-60580400	ENSOARG00000003253	upstream	444	8.52551e-06
										Chr14:60580401-60580500	ENSOARG00000003253	upstream	344	1.04016e-05
										Chr14:60580601-60580700	ENSOARG00000003253	upstream	144	5.98159e-10
										Chr15:5507601-5507700	MMP8	downstream	873	0.00275628
										Chr15:29116001-29116100	ENSOARG00000017031	upstream	1560	0.0046139
										Chr15:29668301-29668400	ENSOARG00000017066	downstream	335	0.00294464
										Chr15:45294401-45294500	OR10A4	overlapping	0	0.000380616
										Chr15:51808001-51808100	PPME1	downstream	104	0.000652653
										Chr15:52545201-52545300	ENSOARG00000006770	downstream	26	0.00235684
										Chr15:53760001-53760100	WNT11	downstream	1439	0.0146436
										Chr15:53760101-53760200	WNT11	downstream	1339	0.00404383
										Chr15:76604601-76604700	ENSOARG00000011325	downstream	1427	1.65783e-05
										Chr15:77828201-77828300	ENSOARG00000009254	downstream	687	2.85808e-05
										Chr15:78095901-78096000	ENSOARG00000024977	downstream	1660	0.00196302
										Chr16:19410701-19410800	ENSOARG00000007198	downstream	1097	0.000245607
										Chr16:66469401-66469500	NSUN2	overlapping	0	0.034437
										Chr17:3872601-3872700	KIAA0922	downstream	1534	0.00011329
										Chr17:6362901-6363000	PRSS48	downstream	1936	0.000148002
										Chr17:12461801-12461900	SMAD1	downstream	1482	3.83953e-07
										Chr17:63092001-63092100	TRPV4	downstream	800	0.00723126
										Chr17:64909701-64909800	KIAA1671	overlapping	0	0.00921959
										Chr17:65001701-65001800	CRYBB3	downstream	405	2.75654e-05
										Chr17:69110101-69110200	SLC35E4	downstream	881	0.000923337
										Chr17:71886701-71886800	C22orf39	overlapping	0	0.00137641
										Chr18:1049201-1049300	SNORD116	downstream	501	7.91445e-07
										Chr18:1049801-1049900	SNORD116	downstream	1101	0.0170016
										Chr18:19475901-19476000	U6	downstream	1395	0.00503291
										Chr18:54986601-54986700	CCDC88C	downstream	1740	0.000861072
										Chr18:58179501-58179600	ENSOARG00000015292	downstream	1360	1.303e-06
										Chr18:59187501-59187600	TCL6_2	downstream	548	9.39711e-06
										Chr19:14291201-14291300	ENSOARG00000003166	downstream	457	6.45465e-06
										Chr19:14550101-14550200	LYZL4	downstream	1007	0.0186685
										Chr19:42941101-42941200	PXK	downstream	257	0.00562245
										Chr19:48408201-48408300	TNNC1	downstream	1885	5.31824e-07
										Chr19:49703201-49703300	CISH	overlapping	0	0.00715379
										Chr19:55667301-55667400	ENSOARG00000014324	downstream	909	4.09026e-06
										Chr19:55667401-55667500	ENSOARG00000014324	downstream	1009	3.52202e-23
										Chr20:6951901-6952000	ENSOARG00000021757	downstream	1859	0.00282334
										Chr20:15078201-15078300	OARD1	downstream	1576	0.00382539
										Chr20:22042601-22042700	CENPQ	downstream	1554	0.0324636
										Chr20:24476801-24476900	MCM3	downstream	637	0.00211432
										Chr20:26736401-26736500	ENSOARG00000005973	overlapping	0	0.000251895
										Chr21:17377201-17377300	ENSOARG00000006694	downstream	1509	0.0304293
										Chr21:31227301-31227400	ENSOARG00000022867	downstream	1046	0.00233896
										Chr21:37970901-37971000	PAG4	overlapping	0	0.00705484
										Chr21:40156801-40156900	ASRGL1	downstream	406	0.00051093
										Chr21:44144201-44144300	C11orf80	downstream	1533	0.0274822
										Chr21:44839901-44840000	ALDH3B1	downstream	760	0.0219733
										Chr21:49864801-49864900	SIRT3	overlapping	0	0.0334039
										Chr21:49881101-49881200	ENSOARG00000009206	downstream	242	0.00733989
										Chr22:14596601-14596700	FFAR4	downstream	1719	8.68851e-10
										Chr22:14596801-14596900	RBP4	downstream	1801	6.13773e-05
										Chr22:17872401-17872500	EXOSC1	downstream	1574	1.04264e-05
										Chr22:18750201-18750300	ENSOARG00000012178	downstream	1544	0.00024504
										Chr22:19589501-19589600	CNNM1	downstream	41	7.17704e-05
										Chr22:19589601-19589700	CNNM1	downstream	141	3.36793e-06
										Chr22:38275401-38275500	SFXN4	downstream	526	2.38602e-09
										Chr22:49940501-49940600	ENSOARG00000016417	overlapping	0	0.0286249
										Chr23:20110101-20110200	KIAA1328	downstream	1710	0.00791909
										Chr23:49639501-49639600	SCARNA18	downstream	263	0.0412006
										Chr23:57794701-57794800	ENSOARG00000021906	downstream	1531	0.000295949
										Chr24:979001-979100	ENSOARG00000014743	downstream	542	0.000483605
										Chr24:9447101-9447200	NUBP1	overlapping	0	6.47672e-09
										Chr24:27419701-27419800	ITGAX	downstream	413	1.54501e-06
										Chr24:31005801-31005900	5S_rRNA	downstream	992	0.0138534
										Chr24:34411601-34411700	upstreamK3B	downstream	255	0.0458658
										Chr24:35653201-35653300	ACHE	overlapping	0	1.62103e-07
										Chr24:35837701-35837800	MOSPD3	downstream	969	0.000204805
										Chr25:7885501-7885600	ENSOARG00000022735	downstream	1142	0.00667984
										Chr25:7886101-7886200	ENSOARG00000022735	downstream	1742	0.0471707
										Chr25:12891801-12891900	ENSOARG00000003868	downstream	312	0.00595969
										Chr25:29686401-29686500	PLAU	downstream	561	0.0345271
										Chr25:41817301-41817400	RBP3	downstream	539	0.00343159
										Chr25:41848101-41848200	GDF10	downstream	1266	4.24125e-07
										Chr26:35707801-35707900	DKK4	overlapping	0	3.32339e-05
										ChrX:370401-370500	ENSOARG00000007358	downstream	178	0.000186801
										ChrX:13978801-13978900	ENSOARG00000018128	downstream	1301	0.00167331
										ChrX:13979401-13979500	ENSOARG00000018128	downstream	701	0.0455764
										ChrX:13979501-13979600	ENSOARG00000018128	downstream	601	9.5463e-06
										ChrX:13979601-13979700	ENSOARG00000018128	downstream	501	0.000104633
										ChrX:56339601-56339700	ENSOARG00000005798	downstream	1537	0.029191
										ChrX:101528101-101528200	ENSOARG00000013451	downstream	33	3.2128e-06
										ChrX:122611501-122611600	ENSOARG00000010004	downstream	217	0.0014212
